# Supplementary material for: Local DNA shape is a general principle of transcription factor binding specificity in Arabidopsis thaliana
Source: Nat Commun. 2021 Nov 12;12:6549. doi: 10.1038/s41467-021-26819-2 (PMC8590021; doi:10.1038/s41467-021-26819-2)
Supplement: Supplementary file 4 — Source Data. [file 41467_2021_26819_MOESM4_ESM.xlsx]

## Sheet: Figure_1C,Supplement_Fig_9
	-6	-5	-4	-3	-2	-1	0	1	2	3	4	5	10	20	30	motif_search_auprc
dof43_colamp_a	0.0	0.0	0.0	0.1799914886192177	0.2000839843594616	0.2266138804262656	0.2348562569548543	0.235802895080166	0.2439124256084293	0.2617873059123852	0.2990390999177722	0.3137396933033737	0.3532897424165373	0.3689830627523977	0.3421735088039913	0.1731802287674473
OBP4_colamp_a	0.0	0.3058089476727305	0.3127658262969565	0.3415689400149618	0.3489470180187025	0.3584601725443193	0.3634464981851814	0.3765634118177637	0.3887696342193099	0.396799263961747	0.4039612479769855	0.412462601019291	0.4279937295908501	0.4384280335215123	0.4307246370495535	0.3004621966753404
CDF3_colamp_a	0.0	0.0	0.0	0.0	0.1680987509737563	0.1918259868562967	0.2163005073764552	0.2322528631465555	0.2391421037454844	0.2588399501321494	0.2863975956222066	0.3080645750550592	0.3600086552015547	0.4121640228456694	0.4341970901036184	0.1666666666666666
DAG2_colamp_a	0.0	0.0	0.0	0.1799552384162637	0.2040774876656143	0.2299148062974443	0.2463642821857657	0.249212765931149	0.2550871810944267	0.2603363100121449	0.2721510441934438	0.2797603795110081	0.2883761145802517	0.2875267344647595	0.2846389562379731	0.1844917136364842
dof24_colamp_a	0.0	0.0	0.0	0.1753210365427484	0.2037691741404115	0.2225579207684743	0.2313576132376693	0.2297791757528159	0.2403711070014922	0.2445177184229472	0.2602429374380073	0.2682285333225379	0.2845685507579034	0.2999535798724084	0.2997145100897191	0.1724802154417714
AT5G66940_colamp_a	0.0	0.0	0.0	0.0	0.2744569691941466	0.3029425732953122	0.3205338918873801	0.3341598545025712	0.3476843129147633	0.3660232371341249	0.3913483927928372	0.409734450444236	0.4749637023187432	0.505854265623928	0.503627435039086	0.25
AT1G69570_colamp_a	0.2389137551848575	0.2539312086398064	0.2714106663749425	0.306240017143432	0.3289677895802124	0.3444094473367919	0.3650845178237232	0.383198925475884	0.3852752965342749	0.4014644717284147	0.4051464891713577	0.3998723762639946	0.4164288372626744	0.435553788006326	0.4282473660946693	0.2455577841989938
At4g38000_colamp_a	0.0	0.0	0.0	0.1809463648553498	0.2026995866122435	0.2205644023317807	0.224923934354478	0.2296819838169184	0.2399944964542782	0.2470310523736334	0.2638115441425692	0.2713662569878205	0.2942686495190721	0.2968144029657411	0.3142080555642758	0.1793724182957964
OBP3_colamp_a	0.206103221822666	0.2143897791878214	0.226082173406088	0.2333175331234772	0.2355888434933682	0.2420809751810405	0.2438050455614105	0.2548363040946992	0.2581037674673242	0.2554715211956255	0.2635872783331408	0.2589342080655694	0.2728909266192161	0.2699436498350503	0.2671950674053757	0.1843213032108023
At3g45610_colamp_a	0.0	0.0	0.0	0.0	0.2741472327783283	0.3120998143819587	0.3292821691643519	0.3385061191260574	0.3465621272975596	0.3583165634283306	0.3819175671210379	0.4002624569148065	0.4423009335796882	0.4603092512738024	0.4634006192246485	0.25
At1g64620_colamp_a	0.0	0.2990508932628913	0.3059761830327763	0.3317713225908592	0.3366846015794985	0.3429563825800351	0.3476750251290999	0.3625037752213788	0.3780316629206353	0.3833073569232218	0.3941912062585898	0.4013552137636251	0.4286691857177576	0.440085341864411	0.4318746926974232	0.2990735228780354
AT5G02460_colamp_a	0.0	0.0	0.0	0.0	0.1988682733253264	0.2303755691143925	0.2470492281377605	0.2552996353200683	0.2603930122858633	0.2630225024917515	0.2623138776563866	0.2677128596481843	0.2635248890177991	0.2654688303423784	0.260152947173045	0.1666666666666666
AT1G47655_colamp_a	0.2005349679561627	0.2111285986059456	0.2180012428636255	0.2222171708139723	0.2272172908744301	0.2352056242941699	0.2349268879014795	0.236433269106465	0.2354176221785024	0.2408986005302908	0.2415533730799113	0.2453919540380164	0.2529850319154499	0.2524626995439815	0.2481327185044817	0.1805844293291023
AT2G28810_colamp_a	0.0	0.2985307155722427	0.3087810530147198	0.3330078233485981	0.3405062259920888	0.352992196160273	0.3659836121107235	0.3803937917173561	0.3847893369473301	0.3904500473220454	0.3992239164066261	0.4097982710952412	0.4288791198941314	0.4530545851218921	0.4599779091077534	0.2922745212352761
AT3G52440_colamp_a	0.0	0.0	0.0	0.0	0.2015577592710915	0.2437449364211075	0.2600058402179422	0.264909974604833	0.2668515437062243	0.2726017392944209	0.2920975963303769	0.3229926336280083	0.3468885215494902	0.3280063685241076	0.3211877974797045	0.1666666666666666
STOP1_colamp_a	0.3498803900555781	0.3784998212996874	0.428170351451501	0.4367062765141875	0.4727307356142382	0.5105657443397816	0.5271484232924952	0.5491217194051994	0.5559260442060487	0.5693788835475705	0.5579294588292546	0.5703356544427296	0.5720645251395445	0.5656110761588579	0.5413757388805943	0.3305259433028035
At5g66730_colamp_a	0.0	0.0	0.0	0.3106005057525998	0.3748839349387594	0.6351364585231931	0.7055090653459397	0.738783636311779	0.7601688895739032	0.7707851580712125	0.7763624081983628	0.7863937061327991	0.7646479403216968	0.7552610945217114	0.747675304074501	0.214941089620553
WIP5_colamp_a	0.0	0.0	0.0	0.200456473754189	0.2855063103993304	0.3267015322257907	0.3546191936154503	0.3792407250746434	0.3921913885752566	0.3915685554895126	0.4446020891233728	0.4567997551255799	0.5103746067933489	0.4929280281652185	0.4976698106687111	0.1869044767749054
IDD5_colamp_a	0.4568886346939312	0.474193050229561	0.4876983528413006	0.5057223826479278	0.5219816432605806	0.5302788416355296	0.533827132911952	0.5355446780204174	0.5347328373694182	0.5310014003140192	0.5348705533840084	0.5344663174378067	0.5286504567159039	0.5265576198689053	0.5229438023835564	0.4392503292488542
STZ_colamp_a	0.0	0.0	0.0	0.0	0.2800266321521194	0.316100887473249	0.3499070071827363	0.3616723726016911	0.3751334037001742	0.3840717492860866	0.3899892029450459	0.3956284487161132	0.4078443438365481	0.411934551708019	0.4108277608084655	0.2609676819145439
SGR5_colamp_a	0.0	0.0	0.0	0.2368666025969587	0.2934042199258496	0.4824020777420177	0.5380971628934509	0.5691795990149489	0.5948435460065536	0.6061359368428424	0.611530751066339	0.6141131162469278	0.6134805970248947	0.5955103726879614	0.5927474867686311	0.2389457848789908
AtIDD11_colamp_a	0.0	0.0	0.0	0.3489850437266444	0.4184683765200437	0.6159000014385877	0.6887782364694391	0.7169905283078708	0.7138079360692243	0.7571464060922112	0.7656885945895309	0.756758297189663	0.7665870464776318	0.7425472533910801	0.7324098305911877	0.3460976000714838
MGP_colamp_a	0.4008386083418851	0.4088911837331267	0.4390209812114135	0.4564873626231701	0.4705228031770518	0.478375831077708	0.4996857000635665	0.4946775226466203	0.4852915542429391	0.4922125735565513	0.5061361335035421	0.4906188662612973	0.4948500435371616	0.4815127500115296	0.4682260123671726	0.4264206885360183
SRS7_colamp_a	0.3024869274717434	0.3187924237646928	0.3413742984784209	0.3421602372926701	0.3770036841438505	0.3970862920078253	0.4075014054490297	0.3939395195160226	0.402179244167251	0.4069344973799679	0.4066001045639467	0.399482993827333	0.4163624062578354	0.4140180674787199	0.4106561765101153	0.149766908122102
BPC1_colamp_a	0.0	0.0	0.0	0.3973868722607239	0.5854016847810899	0.6647021958996117	0.7058130782029876	0.7233822357198203	0.7349819883925554	0.7436899677837819	0.7488140193875124	0.7506760767232528	0.7540832152162676	0.7540273980867102	0.7536294872827203	0.4596704475092019
AT5G61620_colamp_a	0.1948441514318722	0.2284572032096827	0.2428600713314719	0.2708094841776374	0.2832484234197078	0.2960287289212395	0.2992031369459883	0.3033161998815858	0.3021349165598899	0.2982029857021731	0.3087618766735824	0.3032870140271841	0.3101280769457117	0.2949233916346484	0.2988116135372254	0.2531215812169446
At5g08520_colamp_a	0.0	0.1901628674704407	0.2255304228003796	0.2464961458639714	0.2848598868470658	0.3118290838026623	0.3256126492819087	0.3287885559441897	0.3203428187987834	0.3339665837808842	0.3320041999299549	0.3360860047512445	0.3269990211963481	0.3217002112958493	0.3290540609885056	0.2534400989335953
LCL1_colamp_a	0.0	0.3583708088082041	0.3664091758276186	0.3695746686464021	0.4650464028966414	0.473103441067647	0.4726841750633265	0.4735127113074837	0.4815441943341084	0.4755557517234254	0.4654195027896131	0.45863568097692	0.4667287753401926	0.4601111500100632	0.4618124598338897	0.4380911536937325
EPR1_colamp_a	0.0	0.2799885914781707	0.3979293944919249	0.4488296390556612	0.463979210072995	0.4702261384964478	0.4737703310713188	0.4771107268252891	0.4790150375710476	0.4792123507575979	0.4811769735864863	0.481504779152597	0.4840846706283059	0.4893685475552333	0.4904026551645037	0.4353593739966989
At5g58900_colamp_a	0.0	0.2009607106307342	0.2117377302700362	0.2553520588547531	0.2761882413560242	0.2979529854479195	0.3120098066450155	0.318887295477156	0.3172302623462535	0.3183733354499808	0.3129391855146972	0.3164223133531308	0.3176479040472056	0.3071126316531941	0.3067157898099064	0.2344116416260704
RVE1_colamp_a	0.0	0.0	0.2155516672614567	0.2360261772033993	0.238724624814469	0.2428855132081656	0.2430677397157244	0.246083671533143	0.2460852496831496	0.2447308123793362	0.245557633334935	0.2471932509740406	0.2526494401147858	0.2517369318697595	0.2603039168018532	0.2214470307279968
AT5G56840_colamp_a	0.0	0.0	0.0	0.0	0.199311613161316	0.3307277534650459	0.3790137622993908	0.4627008171103153	0.4844937993161047	0.4916619082706733	0.4907603450106184	0.4939035729206086	0.508335732005688	0.4946589559124547	0.4903444614091711	0.1730583541328863
AT1G72740_colamp_a	0.0	0.0	0.0	0.0	0.3026268871873047	0.4606934989739669	0.5348056074553557	0.5613362129277141	0.5725669611213043	0.5774745724316683	0.5822597381799267	0.582497729458023	0.6025362333085382	0.6118811863440691	0.6106813889180945	0.2235319905501838
At4g01280_colamp_a	0.0	0.0	0.0	0.1920569081163826	0.2699939518377232	0.2963742193852003	0.3037765201900337	0.3066858833124926	0.3059132568186198	0.3050268506192992	0.3068197597115177	0.3060015228889234	0.3109443774432848	0.3085980419407624	0.3144297480972982	0.226567354719827
At1g49010_colamp_a	0.2500528690863839	0.2770602386036637	0.3057553516924187	0.3237557265992099	0.3343352187833658	0.3472595692699212	0.3501352887678313	0.351209410992915	0.3540086896319655	0.343574606278129	0.3441286583897485	0.3487376347421214	0.3403936677225384	0.3338757006062526	0.3262622469166542	0.2817447871169927
At5g52660_colamp_a	0.0	0.0	0.3854825001842026	0.3959242488155777	0.4524206140541363	0.4556365604985197	0.4571950271866054	0.4603409398878365	0.4567899013706581	0.4595670843097041	0.465854471078295	0.4648336832098927	0.4655272596932854	0.4585232479745493	0.4630836481714527	0.4307394948483167
TRP2_colamp_a	0.4794385946262255	0.5675758236449764	0.6307860023185891	0.6773301683278822	0.6912659989911105	0.7142566269350874	0.7276453971361587	0.7370350531977704	0.7396926054916957	0.7482534536907248	0.75062058085266	0.7571483095735718	0.7624165958386995	0.757049944341379	0.7521896496282632	0.4490960832760209
At1g19000_colamp_a	0.2035992057218489	0.2429557159347264	0.2655696501478319	0.2919168954733586	0.30420059328316	0.3138606417386402	0.3177114961999279	0.3165646437198638	0.3148529400473196	0.3146862565332327	0.3134154657172996	0.3135181575003287	0.3121958018756545	0.3096459451301582	0.3015835754097663	0.2934345515411417
AT3G10580_colamp_a	0.0	0.0	0.0	0.3038010037519703	0.3850379043791602	0.5587767789005885	0.5712160804332316	0.5741485508126251	0.5791124031929291	0.5776053583053419	0.5911757104620425	0.5829418902711777	0.5745961278471267	0.5732263631792639	0.5703549197448785	0.2957734873235661
LHY1_colamp_a	0.0	0.0	0.3685333364481731	0.3754025417151181	0.4257284043483469	0.4287245926262704	0.4297775479762371	0.4324465652132003	0.430485169706344	0.4367618124042761	0.4354901296862434	0.4344995449789889	0.4406941270981522	0.4430015592129743	0.4450303972524092	0.4086973444648801
At3g09600_colamp_a	0.0	0.0	0.384883733926588	0.3933089983542487	0.4417743656419933	0.4478838309930077	0.4516052094775394	0.4534639117672659	0.455176911485205	0.4562870826215017	0.4583503787324575	0.4599684346232008	0.4618439837688139	0.4619624517252432	0.45982387734795	0.4151891257478562
BAM8_colamp_a	0.0	0.0	0.0	0.2104856729957315	0.4040555860168257	0.594671481330649	0.6289660471065345	0.6332767515675707	0.6306053195410346	0.6405964819204457	0.6330820699490614	0.6377814030368228	0.6416964578778404	0.6317603611260322	0.6195826214261808	0.2786772813785356
GRF9_colamp_a	0.0	0.0	0.0	0.0	0.1744567284016265	0.2891840495805901	0.2964568717431322	0.3021789443981457	0.3172337969768699	0.3251274015598898	0.3423813405951927	0.3363535193060204	0.4101516877101783	0.3775711410177934	0.3857240424639345	0.1666666666666666
DEAR3_colamp_a	0.0	0.0	0.0	0.0	0.5111926478044334	0.743531885239102	0.8101905664742816	0.8173381429415346	0.8285989948759158	0.8338180893872513	0.8418450271434346	0.8384823097930971	0.8452769756042015	0.8366092953596772	0.8393824290338311	0.3041650069610543
CBF4_colamp_a	0.0	0.0	0.0	0.0	0.7106625639697616	0.8485940219503784	0.9118665986211172	0.922983919071882	0.9275256547710964	0.9290418013668476	0.9303522933876855	0.9318239341777368	0.9303436583203376	0.9297138328652916	0.9303672595837188	0.4995124615048256
AIL7_colamp_a	0.3549250926584519	0.3752708304355934	0.4153562588118861	0.4662026964089089	0.5966802895529472	0.700882428124148	0.7187252775289312	0.7349559271238206	0.7717874068204872	0.7283997662738206	0.747057785464496	0.7280969637163158	0.7380167238907412	0.7118637444371602	0.7229789335322272	0.6161067074259203
AT1G77200_colamp_a	0.0	0.6503100096600818	0.8568482739627293	0.8695824204611846	0.8754200356799972	0.8772431186167636	0.8803662810897388	0.879432295820425	0.8811447853095471	0.883667527336986	0.8819099940481779	0.8801633170810605	0.8787008062070625	0.8786098892005455	0.8738839554711508	0.7939991110573488
Rap210_colamp_a	0.4210603840874253	0.7671350199888378	0.8091249903742562	0.826393692736268	0.8247498355987187	0.8184592908348686	0.8268629865216942	0.8055996547147914	0.8153103153535705	0.8153337776223509	0.8117603677960531	0.8227625900751538	0.8257556952805348	0.8161045008496676	0.8104895292235681	0.7942915376883528
CBF2_colamp_a	0.0	0.0	0.0	0.0	0.4844465062735729	0.7346242717592602	0.8825044518056863	0.9033031304550015	0.9102087536498884	0.9154878239429382	0.9099566861011222	0.9163195194511884	0.9191810871945196	0.9153975067682928	0.9142204191887212	0.3082628587272979
AT1G12630_colamp_a	0.0	0.0	0.0	0.5413520792313368	0.6163378358692262	0.8133616615915276	0.845002932599688	0.8402380486922163	0.8428560677863803	0.8443156393389298	0.8429129502419734	0.8343731592640395	0.840798731717773	0.8435765471267247	0.8358971839812886	0.5640384078661391
At4g31060_colamp_a	0.0	0.0	0.0	0.0	0.377115509686614	0.5792937968568475	0.5934048370295916	0.5980591336036463	0.6028809220262766	0.5993318061961136	0.6009991613135233	0.618047516176772	0.5904671984163641	0.6116610316982635	0.6012713629769726	0.1666666666666666
AT3G60490_colamp_a	0.0	0.0	0.0	0.0	0.4139250725171209	0.8548998845443478	0.8637196040997124	0.8861384104370659	0.8908483317256444	0.89730592192745	0.8975941841656251	0.8947371320367795	0.8938730797234785	0.8847184331643778	0.884450905255921	0.2830065482080843
DEAR2_colamp_a	0.0	0.0	0.0	0.0	0.5912171504853598	0.7593026537843699	0.8070827755227586	0.8194788499864848	0.8230920203351145	0.8261471453968796	0.825698751030991	0.8280175249696665	0.8301846698564583	0.8302242767779066	0.8257248964905827	0.4152851577330794
ESE3_colamp_a	0.0	0.0	0.0	0.0	0.2468628377401974	0.3585002098261609	0.3987444343375347	0.4141648037844176	0.4208259307418881	0.4256225641732611	0.4230115329833261	0.433339898691398	0.444916043545006	0.438195999840369	0.437314944901661	0.206490477255556
PUCHI_colamp_a	0.0	0.0	0.0	0.0	0.3122991847946459	0.3712176476022592	0.4143157900389254	0.4289645133477586	0.4350668634420435	0.4354342454700087	0.4452926087487986	0.4510017732341396	0.4577730243118134	0.460127705851332	0.4630459426980388	0.2424465501255461
DREB19_colamp_a	0.0	0.0	0.0	0.0	0.3862737327419058	0.5776554074071956	0.7394127553187705	0.8079762026049718	0.8242918051244262	0.831510852485635	0.8286620823234246	0.8347580559540251	0.8287143774634247	0.8277476876626327	0.8264390722193271	0.292512081462082
AT1G28160_colamp_a	0.5257408184729659	0.586156790426344	0.6221468294511687	0.6379841676637577	0.6430451831619886	0.6506767568775025	0.6516325417115194	0.6555176904051582	0.6552580249088676	0.6571811069495274	0.6543307472572362	0.6577582811574287	0.6583351019441	0.6590066770593971	0.6568626132863123	0.5176654910558682
At1g36060_colamp_a	0.0	0.0	0.0	0.0	0.3333625224456433	0.4721377325470161	0.5428643102386649	0.5442053175398712	0.5473261840266531	0.543641275381161	0.5426384254217503	0.5362154592882525	0.5493338573063806	0.5275933468495204	0.5217948104841261	0.1987421664656052
AT3G16280_colamp_a	0.0	0.0	0.0	0.0	0.567515263902872	0.8924004049663449	0.9134126637494824	0.9251578742743668	0.9298958105725428	0.93186704208247	0.934584004561353	0.937129341161548	0.9356743568180172	0.9348955532958816	0.9320025425134508	0.4100363110510491
RRTF1_colamp_a	0.0	0.0	0.0	0.0	0.2743319239097443	0.5374662368210676	0.7294868298283408	0.7860613458133444	0.8094418268132436	0.8173446170704599	0.8022468971052603	0.8112114885648228	0.786937406284807	0.7850246393811459	0.7904032239849503	0.18796701540847
CBF3_colamp_a	0.0	0.0	0.0	0.0	0.3034429167559068	0.4957743558781587	0.7017453104114159	0.726026923875819	0.7325475165986369	0.7362934347783081	0.741387868964933	0.7323210110246128	0.7419232880734687	0.7471426894113574	0.7393457485141263	0.1806356233991821
CRF4_colamp_a	0.343635120298627	0.4329037616128932	0.4730854641950345	0.4901247888331785	0.5052869339249112	0.5217819280590865	0.5137729290276186	0.52925546244982	0.5182959892238307	0.51738616705106	0.5248340020723881	0.528144525560273	0.5240960775937336	0.5323202967622684	0.5404897512889392	0.398798653008265
ERF4_colamp_a	0.0	0.0	0.0	0.0	0.3349123674872908	0.5096678978920779	0.5741864021757795	0.5990124146348909	0.61191779824632	0.627098149150611	0.6286347166840802	0.6237537691819492	0.6202009113077396	0.5911451528814963	0.5917486557643058	0.2344140118385103
ERF15_colamp_a	0.0	0.0	0.0	0.0	0.5405315325519298	0.7588132059162176	0.7910582876981229	0.8142358378045176	0.8199029171953509	0.8273555581168803	0.8304307886683719	0.8278071639041301	0.8288029935905104	0.8283693743678145	0.8271266526984533	0.4685068651274362
CEJ1_colamp_a	0.0	0.0	0.0	0.0	0.5011651275552603	0.7060991786776973	0.7795853430178903	0.7887320017020936	0.7891973857259358	0.7974112479530626	0.7956271995249605	0.7969920142925581	0.7971006968836509	0.7877294732301178	0.7995829803772343	0.3085023565101935
ERF8_colamp_a	0.3417977567163792	0.4129187800287286	0.4434879376824813	0.4672610830388862	0.4663415688530996	0.4670497389443513	0.4694418500482831	0.4715443861019508	0.4617370013022649	0.4649918505271593	0.4706805200915597	0.468698966777699	0.4691112561764822	0.4471422140765915	0.4459656631685822	0.3830993826693341
At1g22810_colamp_a	0.0	0.0	0.0	0.0	0.5455050750708571	0.7575050130109897	0.7759227726382515	0.7840367214986178	0.7870259065423769	0.7865038431911627	0.7918107329407272	0.7855228822185036	0.7760932414061622	0.7800549318953376	0.7765645962227125	0.238122767443086
At2g44940_colamp_a	0.0	0.5361229977360601	0.6476336983476801	0.8417583324376193	0.8743531664825629	0.8686800392018661	0.88057966279274	0.867636186125947	0.8754135981599571	0.869269437042755	0.8708594375983983	0.8440334537741588	0.8646585317946394	0.8710654821134955	0.8730831898697442	0.8339356323306397
At2g33710_colamp_a	0.52524927756674	0.5739537906758214	0.6161498913844512	0.6363363665158247	0.6404355455033073	0.6444761685353436	0.6485280975396498	0.6496119770448479	0.6452949419095138	0.6486022514709271	0.6525825402885888	0.6516982890782125	0.6533942338956903	0.6522808665678241	0.6511798707047078	0.539635308171124
RAP26_colamp_a	0.2954503973813173	0.3295395020015189	0.3494647659785221	0.3665029017390232	0.3700835583257187	0.3641732048858642	0.3767650774044573	0.3797561888725214	0.3711205798443858	0.3789491923589536	0.3833248677013231	0.3869666974114147	0.3747743467664129	0.3761763423814388	0.3671960982746656	0.312012038213044
ERF115_colamp_a	0.4478266955552898	0.5265879819361027	0.5652804722562447	0.5809929549490076	0.5903716715214062	0.5963147227708532	0.5953743477710252	0.5978093137100057	0.604062582701217	0.6038527505371998	0.6041069387244263	0.6064638638378492	0.6079262451621035	0.5872874220082692	0.5870514316491333	0.4760918301880459
ABR1_colamp_a	0.0	0.0	0.0	0.0	0.3051321291770632	0.484012351953119	0.5818866962693606	0.6174995834326253	0.6354658417857406	0.6281026876875159	0.6359378376892821	0.6337660612659792	0.6336640537299838	0.6236938579808815	0.6335710022850586	0.2171617906890685
RAP211_colamp_a	0.0	0.0	0.0	0.0	0.6367605995754033	0.6826296536456025	0.7112384253852969	0.7272674127894556	0.7256831216395565	0.7325598390104705	0.7291936283975026	0.7310550214686504	0.7175193251288245	0.7189046787010039	0.7263346492223235	0.2802999422576736
ERF13_colamp_a	0.5595724390058184	0.5742313754895303	0.6011154948977996	0.6308406997858542	0.6480560744482088	0.6660844165948019	0.6719696263463009	0.6635080790156108	0.6659335330398326	0.6579821486539373	0.6643704612744465	0.667417649663706	0.6570892888596201	0.6500312812458647	0.6493688997470574	0.4401089190549342
CBF1_colamp_a	0.0	0.0	0.0	0.0	0.5072840359319265	0.7074978099782399	0.8028332101489094	0.8315657741802052	0.8354521527346638	0.8403492798287928	0.8250113307101318	0.8402899554951042	0.8393369886381122	0.8343502899947717	0.8408252087003565	0.383369749972594
At1g19210_colamp_a	0.0	0.0	0.0	0.0	0.320715898903128	0.511430994244182	0.5396079979056632	0.5396959689037673	0.5414167562639026	0.5442235661875956	0.5469037189331618	0.5513783664888051	0.5570391234873655	0.5610458243086576	0.5629342831470556	0.1986839542978147
ERF105_colamp_a	0.0	0.0	0.0	0.0	0.5060104531959905	0.6777409439504293	0.7186374456675102	0.7344846154174891	0.7362804079192227	0.7528806584378522	0.7393570876354978	0.7502625851632331	0.7354559756208101	0.7452270109220683	0.7486999621824385	0.4164824719654176
ERF7_colamp_a	0.5011370506232097	0.5218142343210344	0.538681888529511	0.5372963901676338	0.5386659538389225	0.5388177494478416	0.5416946158099717	0.548713822017638	0.5483480839464312	0.5451075797864928	0.547291053733419	0.5380170959723846	0.5348921211525663	0.5350567914042172	0.5366970302676507	0.4097073001559972
GATA20_colamp_a	0.0	0.0	0.0	0.0	0.1928101297443292	0.2634760331342938	0.3386376196701527	0.3652773944301555	0.3810877463203773	0.4085488516223498	0.4183063560986737	0.4375414290788232	0.4274152748859424	0.4207136474966703	0.4043084734582611	0.1666666666666666
AT1G49560_colamp_a	0.0	0.0	0.0	0.0	0.1958459726299945	0.2461073040551699	0.2490863648420174	0.275450220247911	0.2965899635680856	0.3276080386604367	0.3749202586058425	0.422309279569596	0.4682757616327626	0.4699450351728694	0.4667071522029425	0.1666666666666666
At1g25550_colamp_a	0.0	0.3352718914020137	0.3636733583028825	0.3709687612726374	0.4020485766279177	0.3984535725521743	0.4015092628457026	0.3987632544877248	0.4058181231383394	0.4040998795104231	0.4052949722876227	0.3986394878704272	0.397259846182515	0.4003406268531574	0.4021090689882991	0.256825087936938
AT4G37180_colamp_a	0.0	0.2473740314489645	0.2708014680524069	0.275456327770105	0.2887381383056993	0.2850407711963242	0.2897455104788656	0.28843564090258	0.2914027587377379	0.2942931253070804	0.2938280788359632	0.2945667001336677	0.2929187068032847	0.2929749861273893	0.2905577430686346	0.2459743321826868
AT2G40260_colamp_a	0.0	0.261540677695462	0.2804788068056064	0.2952772071711075	0.3278204272757838	0.3546607928502657	0.3680489843454329	0.3729248010088454	0.3733827954746198	0.3780321303848039	0.3789545378810686	0.3863384149265085	0.395647590391752	0.387587906669657	0.3799011646717896	0.3069189028776709
At1g68670_colamp_a	0.0	0.0	0.0	0.1879193544125909	0.1966933518316367	0.2755753614184441	0.4221718738913758	0.4619591268331666	0.449713169823211	0.4583706010772715	0.4579419854664674	0.4636768643933914	0.4645022548327409	0.4591856726353311	0.4523846554336729	0.1748579750743733
At3g04030_colamp_a	0.1941395125152045	0.2174385347792103	0.3095994209515763	0.4478053105907033	0.4769982393258736	0.490724947569535	0.4912415662702244	0.4892807023438116	0.4906288605936679	0.4861506989572596	0.4863919929907999	0.4856147940366427	0.4882652451665368	0.4871030821036079	0.4709154002449951	0.3191638437849887
AT5G45580_colamp_a	0.0	0.227822358127905	0.3626750737810931	0.4506938149671071	0.5016861048657598	0.5125867887077562	0.5149414894583336	0.5118700775684416	0.5149100798300752	0.5076016781222611	0.5094458893068552	0.5147974689632313	0.509821492185007	0.5085900622695445	0.5012498533391301	0.4119742340513583
At3g24120_colamp_a	0.0	0.0	0.0	0.1901639883840191	0.20574646452233	0.2512942832448789	0.3414017710365291	0.392684712485978	0.4126829133160957	0.4209555727972494	0.42149921064256	0.4221877637963823	0.4166920336389768	0.4152844984923283	0.4079555985258343	0.156737991779001
AT2G20400_colamp_a	0.0	0.5181699918353877	0.6829306146072261	0.6934887431503645	0.7147649127309166	0.7208116074708221	0.7220808413408989	0.72761815129224	0.7114806724426377	0.722766878353176	0.7234249596303651	0.7293319908125213	0.725502669514358	0.7161985482008246	0.7209797677308746	0.5775102942953756
At2g01060_colamp_a	0.0	0.0	0.402053315896154	0.4430270505422158	0.4600460815595906	0.4633220443897793	0.4566827102280792	0.4436927138879115	0.4448513975537491	0.468586474173139	0.4648046545524213	0.4492671032363718	0.45632537021519	0.465374578215938	0.4481224516861642	0.2652785127200326
At3g12730_colamp_a	0.0	0.2412370758550841	0.3615804358584938	0.3850132233677151	0.4076302057656363	0.4156898776703898	0.414018795378112	0.4222794378071638	0.419852325157659	0.4171021214716086	0.4140555551449875	0.4154628727285565	0.4076297111964223	0.4117100927429789	0.3973496751411868	0.2548277642827844
At1g72010_colamp_a	0.479605210027429	0.6378502670101315	0.7702220222510456	0.7913860008188374	0.8000483943787854	0.814997881293103	0.7957629983891803	0.7928705561058506	0.7837075687411362	0.8159039109897909	0.7857280684445398	0.7918780092578975	0.793881791085599	0.7849354318798233	0.7562821523089678	0.5860503483659878
ATHB53_colamp_a	0.0	0.0	0.0	0.2053436522805143	0.2211865302382403	0.3199209713920858	0.4750275445163991	0.4840275069268787	0.4846217107744408	0.4809937561558365	0.4914245189674419	0.4946553860785349	0.4997984005099478	0.4936548190050207	0.493374318589293	0.2034781997050797
ATHB40_colamp_a	0.0	0.2852449367103218	0.3173341326655218	0.3649704389502971	0.374763457121233	0.3820402013862378	0.3849998437874661	0.3865067186376457	0.388440622874263	0.389531501475697	0.3903720164826281	0.3922662023632883	0.3930031066644492	0.3964585424555881	0.4031114003055767	0.3213987385295581
LMI1_colamp_a	0.1957624467129285	0.3586788486334178	0.4688116791082651	0.492610862699729	0.5005582169572086	0.503888176680084	0.5077762361683884	0.5073857282925718	0.5077768972189729	0.5092963534645452	0.5083255597153652	0.5079866681059962	0.5081995280584851	0.5073217885446739	0.5061213019996804	0.3020316662946639
ATHB5_colamp_a	0.0	0.0	0.0	0.1937177340222531	0.2689778498652103	0.3660460463593007	0.3747240005205018	0.3820472227793001	0.3854334994629481	0.3877333951464434	0.3889202496628756	0.3897164291015192	0.3969791137904982	0.3927219758918705	0.3963724745496966	0.248501373784846
ATHB21_colamp_a	0.3070732090995889	0.4298722403830215	0.4613180787501169	0.4723210357575882	0.4759775350602373	0.4766360118299544	0.4777887948435562	0.4785901399194186	0.4809196511536386	0.4841594139286357	0.4847282423272346	0.4876343421937732	0.4894372087306503	0.4891674334234661	0.491991312223676	0.3525794292070101
LBD2_colamp_a	0.3005961424997998	0.333508974514767	0.368196746597792	0.511771350734726	0.6083097095776755	0.6476366355062448	0.6532445240691293	0.6568939085438336	0.6511811937797662	0.6547140390459072	0.6509139106299328	0.6438182915008605	0.6239178112217306	0.612816288597479	0.6040748265126289	0.6054137163735553
LBD19_colamp_a	0.0	0.0	0.0	0.0	0.22468995071472	0.2852147051418753	0.3004017501296225	0.3144225763632725	0.3178566901260294	0.3383717338927687	0.3495854262626924	0.4316180942993757	0.5087212067661248	0.4891273288797074	0.4761299228518653	0.1908285756152521
LBD13_colamp_a	0.2546563288353078	0.2967381556425939	0.3359875450335823	0.379953304885431	0.4331100041540203	0.4540122653239652	0.4593492697365806	0.4612185931784743	0.4603461376047146	0.4532048989802665	0.4479991708854181	0.4478051587289702	0.5312867536301151	0.52404208024988	0.5190573622586154	0.3383456325093333
ASL18_colamp_a	0.0	0.0	0.0	0.0	0.2056736623120227	0.2399549454226665	0.2821624677165202	0.2932957225893627	0.2941423386600694	0.3037878359631073	0.305328552868198	0.3254366100990594	0.4009630344253065	0.395004836411682	0.3849287392843574	0.1666496171441501
LBD18_colamp_a	0.0	0.0	0.0	0.0	0.2011673933654511	0.2226911615480088	0.2252365328333313	0.2300087696321015	0.2399111318637742	0.2390339454432495	0.2447686220344575	0.2603927328523738	0.3577533842938913	0.3571947540530221	0.3497825895818323	0.1598711005320683
bHLH10_colamp_a	0.0	0.0	0.0	0.0	0.4087459478379556	0.7977344133914452	0.8110485024876825	0.8214935526764291	0.8300950971842569	0.8389313891417263	0.8378204236415109	0.8372636334032112	0.8337394297392209	0.8390649908253417	0.840211715091597	0.2584258322042944
WRKY25_colamp_a	0.0	0.0	0.0	0.1861604810143064	0.3938010135633289	0.578570055206218	0.5948518496792504	0.6043356678255786	0.6093921517170564	0.6146470569419918	0.6089302737093705	0.613471748194054	0.6093974872661729	0.606443575190367	0.6097697306490486	0.2641605962750945
WRKY14_colamp_a	0.0	0.1856074342606743	0.3520466703066722	0.4697544787234639	0.4846773492906029	0.4902486999031574	0.4992941581446043	0.4975043776574919	0.5063204289067451	0.5007261387925045	0.4992292488577454	0.5054719451595858	0.4974486085892108	0.4957761289225086	0.4969807227837676	0.4136280675643417
WRKY29_colamp_a	0.0	0.2133274230426007	0.4150913103876283	0.5189171092747297	0.5291768800865001	0.5284566907484937	0.5345883153907127	0.5376280557665966	0.5423830535040681	0.5399124920366377	0.5427818865807634	0.5372462962278198	0.5237286283106601	0.5354732990251703	0.5329234981156016	0.4377090988476398
WRKY6_colamp_a	0.0	0.0	0.0	0.1674730209671037	0.2772131321357269	0.3513286061286405	0.3688851692470754	0.3793424173734727	0.3770929681200448	0.4078817157107594	0.411540324726747	0.4169864513811271	0.4020614746564649	0.402554244436297	0.3911846313264364	0.2421733244327549
WRKY8_colamp_a	0.0	0.4645498575271161	0.7349317998506875	0.9164563800552388	0.951088584371967	0.9525114014628422	0.9573837943157903	0.9539962565145554	0.9505248476759166	0.9631891480189024	0.9588410462574816	0.9540944491689476	0.9578096959568386	0.9560599715070642	0.950322701113955	0.8338189242049485
WRKY24_colamp_a	0.0	0.1959161778614892	0.5770625954159323	0.8133165406461931	0.839142855931212	0.8465147669737231	0.8515571530518385	0.8506700413733329	0.8506031547333339	0.8521256627521063	0.8414111501967694	0.8457482052644291	0.8450436519378035	0.8401697250447346	0.8415260469816787	0.6750023453782288
WRKY30_colamp_a	0.0	0.0	0.0	0.3540983127291834	0.5412224084096408	0.560087553933704	0.5630465953217912	0.5701867230617259	0.5748650932278264	0.5761047093471885	0.578769626951252	0.5743809401011668	0.5711152553599814	0.571057832070554	0.5729680909884232	0.359876409741256
WRKY45_colamp_a	0.0	0.2464421530924586	0.3833511174034364	0.4946205204095848	0.5343867753419014	0.5328334282778258	0.5358818122062277	0.5376404365195419	0.537796433152604	0.5388303918628172	0.5342573304072065	0.5313143642855813	0.5368592706711176	0.5228977229916754	0.5286775373539156	0.4614792453578352
WRKY75_colamp_a	0.0	0.2268623480574548	0.5153835312731181	0.7292520359989592	0.7546359351774294	0.7604636965756666	0.7614859785962774	0.7617935481208092	0.7592605551420625	0.759595045427611	0.7677690809443067	0.7652110425312225	0.7632306694982265	0.7607497790127268	0.7606058422233137	0.6427601926748586
WRKY27_colamp_a	0.3025276171578313	0.5673472420167279	0.6980390095027216	0.7723683146864225	0.7992979745071879	0.800310451280553	0.8004983807516104	0.7978242354534298	0.7993330630488716	0.7999508887392959	0.7984162035235911	0.7979917181764582	0.796927708473743	0.7892368755825077	0.7930555121641523	0.6428995352403348
WRKY31_colamp_a	0.0	0.0	0.0	0.1683846010051151	0.29264933728351	0.3768955258262234	0.3905528985067867	0.4099926559024424	0.4169711319752101	0.4210228598055882	0.4207273422727763	0.4235169010920542	0.4267073272225614	0.4246574884763777	0.4260796833669117	0.2492343127361506
WRKY18_colamp_a	0.0	0.0	0.0	0.0	0.2044401085732701	0.314675339089811	0.3609034771275975	0.3785794934508857	0.3948614820067402	0.4052180058229283	0.4023532061029007	0.4111423710727083	0.4078324094627273	0.3976107657980311	0.4020193841622921	0.1666666666666666
WRKY22_colamp_a	0.3819177053889621	0.7217906196110859	0.8519757429110723	0.8622429136129808	0.8689094424235569	0.8634157578188253	0.873285650871315	0.870630347132219	0.8666439267403793	0.8681549714961154	0.8661589404716632	0.8641199532384007	0.8682539348478187	0.8624212070768368	0.8571530811087756	0.7257069638323383
WRKY65_colamp_a	0.0	0.0	0.0	0.1843673815778392	0.58094472971235	0.813223602580269	0.8359767942541735	0.8478699954632364	0.8490735837920002	0.8497955517189429	0.852258547431452	0.8495825466883807	0.8489967452288096	0.848577746673127	0.8466270867626828	0.4431765882421214
WRKY15_colamp_a	0.0	0.0	0.0	0.2017636113906057	0.6365232357113615	0.8725044394342887	0.9084805394841056	0.9140448171726884	0.916686469632256	0.9177382576438998	0.9092510759578109	0.9070431672315016	0.9055350711691952	0.910751277931219	0.9047501642910946	0.4251621791865998
FRS9_colamp_a	0.0	0.0	0.0	0.1813244036968294	0.197779425033035	0.2330056282239566	0.2505162156658675	0.262100374621049	0.2739649975063709	0.2859208472682984	0.2936560765119433	0.3058950775248449	0.3526873442431882	0.4256828427096016	0.4897622302362012	0.181193088638951
E2FA_colamp_a	0.0	0.0	0.0	0.0	0.4700154694986879	0.6431770251888393	0.6826075258491557	0.7040006035577737	0.7232092685364866	0.7351812078865685	0.742422189258958	0.7459458830534575	0.7406047000833361	0.7319102595596855	0.7364337319039509	0.2667300124867823
ANAC083_colamp_a	0.4306714441302584	0.5852623337371528	0.6286142176097911	0.6432971340481163	0.6689571285236675	0.680388838474395	0.6904743818659178	0.6936689274925237	0.6928806603127183	0.6876138891698851	0.6861376799872063	0.693592387994064	0.687743322839732	0.681783653539194	0.6944028207188118	0.5358438901335633
NTM1_colamp_a	0.0	0.0	0.0	0.2013512912973055	0.2239342537120648	0.2571885847527074	0.2743874227055111	0.2902627286214573	0.3132203108239138	0.3261169336048657	0.3333702179820687	0.3490614942680716	0.3868617277525961	0.3834121745869794	0.3803080713547383	0.1862615662919594
VND3_colamp_a	0.4934168378547041	0.5607236031380394	0.6363412834971051	0.6692446618137167	0.6976072769890143	0.714569104522986	0.7183447604932497	0.7313237797801256	0.7220858023058667	0.726276112102015	0.7182889892632731	0.7174468667536262	0.7242789092877306	0.7210497460743639	0.7190557903528534	0.6193971453650347
SND3_colamp_a	0.2763699710326773	0.3073231115216367	0.3226469897368618	0.3427549370967079	0.412328426250481	0.590935392879377	0.619416996335908	0.631292022830577	0.6319949447358215	0.6353338690586959	0.6419671813017234	0.6412033259650605	0.6348272164168606	0.6304132101336436	0.6299150386577306	0.2882725659262688
NST1_colamp_a	0.264073618814254	0.3326646464163773	0.3730848533782736	0.4316970320488408	0.505432469038205	0.5356971956184347	0.59702495782221	0.6671674465686603	0.6728534434167828	0.669566161837789	0.672770017247555	0.6707100622067698	0.6701739203420595	0.6685895928625443	0.6742610510876328	0.3939765257813318
NAC2_colamp_a	0.4630817898501234	0.6350250822579404	0.6664109768064923	0.7081525964518126	0.7279469379272105	0.7540335649436307	0.7681942740200428	0.7668174993777369	0.763452670377902	0.7646940792483666	0.7667559397910556	0.7638382725008112	0.758105528365161	0.7571495103724866	0.7502701013169338	0.5812799623387233
ANAC070_colamp_a	0.2562224770385976	0.2785355338092215	0.4019478636471409	0.4231371346560322	0.4475942806208711	0.5731848815911722	0.6319473812525277	0.6925175358719551	0.7044410245284185	0.7082668942152979	0.7076134575597766	0.7058117899326064	0.7067113538827502	0.7092910356195867	0.7042622706588377	0.3075998033666608
ANAC057_colamp_a	0.2947991642705698	0.3413987832686407	0.4934576121558293	0.5215459980670141	0.5436787388201625	0.6395664709845207	0.6717005757229164	0.7474652536547087	0.7693534414774895	0.7735222680884044	0.7798416676343518	0.7808011380939103	0.7833159277478496	0.7802659391921629	0.7809184585964439	0.4306252839262758
VND6_colamp_a	0.0	0.0	0.0	0.0	0.2354195083034611	0.2837884741479309	0.3048773871185982	0.319759639794102	0.322301721351683	0.3258339088876393	0.3176702983009825	0.3218634821982459	0.7203783607482441	0.7125791491554496	0.752859397879656	0.1666666666666666
VND2_colamp_a	0.0	0.0	0.4156773033004852	0.4303217314631095	0.4705861076729051	0.4766983787051538	0.4730939503637414	0.4770865174317233	0.4815784102917778	0.4939002991116827	0.4691974709760464	0.4772502667875674	0.4762535299649876	0.4605391217726716	0.4760166503117382	0.4020384285084956
NAP_colamp_a	0.0	0.2621939809971451	0.2988953640602548	0.3834268158952251	0.4133313571995137	0.3951661529590306	0.4056358641980898	0.3884844253117807	0.3895167044616179	0.3945769241300874	0.4014815229244458	0.4285656197642829	0.6609856250131428	0.7105003153966111	0.7132107573365696	0.3651932820857321
CUC2_colamp_a	0.3449081618557731	0.3937657003558242	0.4870740495120186	0.6079671952836027	0.6463646638439735	0.6657596771154068	0.6921409152462099	0.745041122754144	0.7313743752940115	0.7421846114049456	0.7496114179217483	0.7361492708058113	0.7330666527778877	0.7390295824529601	0.7389907485714287	0.5990341840491049
ANAC092_colamp_a	0.0	0.0	0.0	0.3224796614411208	0.3563605936232144	0.4825801889241843	0.479994429131619	0.487545229527109	0.4974136480182397	0.5082643747188229	0.4969399407296067	0.5037073967490164	0.7084041172850803	0.740662883565857	0.7150520469547899	0.269509981625097
ANAC058_colamp_a	0.0	0.0	0.0	0.2414803749059788	0.2799964156583987	0.3220165324126998	0.337769163954957	0.3429713198240804	0.3602421177012426	0.3669919845330785	0.3644030000535292	0.385023697918178	0.6921255881151959	0.7188582661300451	0.7232443037092803	0.1623125632965135
VND4_colamp_a	0.491576833037795	0.5401839777589692	0.588994143245646	0.6196512328084771	0.6768864385336564	0.6976563334526609	0.7053373442874197	0.7142991433685714	0.7151062054820273	0.715747634417923	0.7082062396381437	0.7087317591588582	0.7082189035012654	0.7012683804373369	0.707887932325886	0.5569099377628246
SMB_colamp_a	0.0	0.0	0.0	0.0	0.1988616880913694	0.230398986130204	0.2380724536212517	0.2438177609150782	0.2480744841662091	0.2508212582916119	0.2511371079759151	0.2524753866451212	0.5022628313592401	0.5292690036490629	0.5223529038613877	0.1666666666666666
SND2_colamp_a	0.3090868408454348	0.3320623835601025	0.3560644706707488	0.4606547787026736	0.5190392480586564	0.5418616440072667	0.579929874861307	0.5885159817082681	0.6005679664863434	0.6053450964063449	0.6058767665841025	0.5978510254512425	0.599402723292621	0.6062165899309846	0.6035774286785899	0.3447242716138895
ANAC045_colamp_a	0.1975016621424291	0.2112173805868375	0.2206625961598075	0.233637780787988	0.2879919150670311	0.5727852563018663	0.6974796708720586	0.7186774096518183	0.7219030799589689	0.7346670627241787	0.7500597163236273	0.7617937375939613	0.7598268807698734	0.7555198399439861	0.7591883383410789	0.2210059375802758
ANAC062_colamp_a	0.5580710745047385	0.5901409841615209	0.6339103850499492	0.6707369347088524	0.6996393184597551	0.7174194609329776	0.7314702210550815	0.6994387577895693	0.725917585583252	0.728224807937714	0.7180908624485182	0.7203687454240087	0.7259134215771323	0.7311209638191312	0.7138054357520366	0.6307064569245837
ANAC087_colamp_a	0.0	0.2580323994695583	0.2800670731276072	0.3086923617683412	0.3629249171090957	0.3831993246956778	0.3978595561854953	0.4056715554203335	0.400917650826358	0.3984357109533866	0.4077444095795793	0.4414869589523798	0.5451286054420093	0.5675587233003605	0.5631323431514081	0.3588455880284932
ANAC071_colamp_a	0.4069489454020241	0.4398810596399158	0.4933186186653746	0.5724693960777126	0.6229146438762965	0.6574657763794641	0.6782386792823772	0.678721998111965	0.6781294493919643	0.6745589299229456	0.6752816255489497	0.6750595350014235	0.6668741104183002	0.6723274702506292	0.675123667964932	0.4649471357208111
NAM_colamp_a	0.3066062879209765	0.3772864134089644	0.419678446168912	0.4262987836536796	0.4583378431138472	0.4510126991783552	0.4342404591841424	0.4305420855723707	0.4578048676713536	0.5055266791023053	0.5700556462330172	0.5985712808593476	0.6585992032286315	0.6946080096721621	0.6536620117520967	0.4042106926665135
ANAC046_colamp_a	0.2283858639375157	0.3031609536517763	0.3436812833637156	0.456168868141976	0.5301235926965844	0.5416388591330623	0.6141299258889761	0.6524268786779128	0.6447242308115736	0.6388250869330608	0.6424343803555371	0.6507185803229231	0.6458136953966971	0.6343454276950898	0.6305808277938669	0.3511483275144273
ANAC017_colamp_v31	0.0	0.0	0.0	0.2380131396626473	0.3160157038104414	0.4122172442780115	0.4267951972456847	0.4513847819264242	0.4708204706773266	0.4860087187731605	0.4926233844900818	0.5150848257805917	0.5564451216364213	0.6013860289305754	0.6222635705888788	0.2283829320851754
ANAC053_colamp_a	0.3847339489123049	0.449852854935739	0.557780307685261	0.6257333238022745	0.6365234449345079	0.6738567306326926	0.7339042209448532	0.7502184554452376	0.7442891114070218	0.7478852559845199	0.7454705484144404	0.745681447176394	0.747723031822528	0.7457896080938982	0.74395634235589	0.5677679142402401
ANAC096_colamp_a	0.2976001880008646	0.2874192174132559	0.3126874915432477	0.3134783438142901	0.313461841089283	0.3265276221549028	0.315147428326486	0.3252909138281173	0.4485777763288016	0.6050872295940911	0.6804873712545434	0.6701831171961514	0.706569477277695	0.7240645898003565	0.7215633490904002	0.2550437073299886
ANAC103_colamp_a	0.2688548027577408	0.3163699286889285	0.3705873860048269	0.4329278051486073	0.6001431721061701	0.6671525618469545	0.7309415734343132	0.751227718877887	0.7575708084189097	0.7587066218511077	0.756196447034227	0.7559570142291452	0.7571497415302714	0.7523558513406647	0.7492388734985583	0.5741433755473158
ANAC050_colamp_a	0.3551579815597199	0.3706281159385119	0.4071585868040213	0.5071917073816323	0.5647762126825459	0.6172915468134537	0.6805410503648912	0.7480902716117241	0.7835297320063687	0.78830930013593	0.7842917092327955	0.7862290023359747	0.7873135889459407	0.7826858983770132	0.7837428748966918	0.4262873733007517
ANAC004_colamp_a	0.4111694581293733	0.4455102742115583	0.5598658963876624	0.6175040477404521	0.6455991739897452	0.6762419741560617	0.7094980821122994	0.7249263102608375	0.729680502810959	0.7289163259592844	0.7296718855392318	0.7315144045372712	0.7291865369764229	0.7301636077133887	0.7301244141614123	0.5263965966331788
AT3G12130_colamp_a	0.2952698049644208	0.3063442667953169	0.3205587338162434	0.3409075039728579	0.3505269787978972	0.3569269809355171	0.3535618303793501	0.3599016930169959	0.3669707313515186	0.3770454423042805	0.3829223128673825	0.3828221123981447	0.3939700512776514	0.410651434215716	0.4136904752274619	0.2712558325351557
AT5G63260_colamp_a	0.0	0.0	0.0	0.1848345021704008	0.2141322579285787	0.2448671521397656	0.2516390158413325	0.2550202586135674	0.2582432007374307	0.276771486860711	0.2958046138819973	0.3076815450358964	0.3266246928237686	0.3406040514770052	0.3377626724728334	0.1789539455489529
CDM1_colamp_a	0.5487722546893015	0.5460442089963662	0.5894631258848687	0.6511507338521397	0.7113396902977703	0.7415506686538611	0.7442948440761831	0.7440135904641547	0.7411809662798662	0.7379708195349957	0.7367662942583824	0.7411501581320683	0.734498635836639	0.7258438494715085	0.72534074027162	0.5255419743502647
SVP_colamp_v3b	0.0	0.0	0.0	0.0	0.1738404560630771	0.3269503398279108	0.4500694666844769	0.5092241042527995	0.5342642833925283	0.5514749386914652	0.5525488369842532	0.5604501122390084	0.5597783715710094	0.5530204450681965	0.5526116719693956	0.1666666666666666
GTL1_colamp_a	0.0	0.0	0.0	0.1682547428814296	0.2752925143328403	0.3316224380988295	0.3593493741983787	0.365363236700572	0.3673360594778895	0.3719842065493148	0.3699282983675127	0.3725961021194893	0.3703318494164298	0.3622550973051135	0.3644756351308004	0.1962374601919657
GT2_colamp_a	0.2016419087523099	0.2393520197360502	0.2786081657018066	0.2916147594147538	0.3013903362233852	0.3063145193298026	0.3049242869026433	0.3111773941624592	0.3114207601445042	0.3039236290923536	0.3170465332934872	0.3111668466528483	0.3183117489032728	0.3196070298715588	0.3163031411610773	0.2532139208165828
AT3G25990_colamp_a	0.0	0.0	0.0	0.0	0.1740655458874833	0.2466049711457006	0.3055833051763769	0.3557377674639161	0.3975500443097307	0.4049751707017801	0.4425928249138326	0.4559471439741911	0.4859177980905972	0.4871106158402966	0.5017098325307933	0.1666666666666666
AT5G05550_colamp_a	0.0	0.0	0.0	0.0	0.3091822430834863	0.4013174942806868	0.4139064721475675	0.4198485702231042	0.4250679097356338	0.4278018560588354	0.4324075466230657	0.4277654418498452	0.4378972896216602	0.4562151438432169	0.4319212886114446	0.2578026723962768
AT2G33550_colamp_a	0.0	0.0	0.0	0.0	0.2060824831073661	0.302119797033938	0.3203443160822163	0.3222866596578094	0.3348347453741476	0.3421424016793521	0.3459641817948403	0.3611691220075361	0.3539879286529837	0.3713408129524058	0.3625981337685531	0.1714655103834201
AT3G10030_colamp_a	0.0	0.3215100285415382	0.4158115199564284	0.4670772698167877	0.4959238194864799	0.524808452971396	0.5298873907058507	0.5371650557559398	0.5577099326901599	0.5631367272659923	0.5496042299836169	0.5562421405287383	0.5605925367584433	0.5602869550755059	0.5724349636844345	0.3329158958089144
AT5G47660_colamp_a	0.0	0.0	0.0	0.1716423206465579	0.2242520230833508	0.2799063773561765	0.3347476948686219	0.3388745159017204	0.3461703661791264	0.3456433373142961	0.3421654380525648	0.3509204602691603	0.3538167537479151	0.3640273380585246	0.3637474729969998	0.1733905489383028
RAV1_colamp_a	0.0	0.0	0.0	0.2734330470199048	0.3246524855719802	0.3938985625653441	0.4267530782600541	0.4435185180847907	0.4651604189676342	0.5276640297236478	0.5610907222325933	0.6223307779131736	0.6693559229326825	0.6620999999755907	0.6151760235676684	0.2469745029353308
TCX2_colamp_a	0.0	0.2356678028276171	0.2528692851427672	0.2614959662435643	0.2983008139640282	0.3371237770873531	0.3672977847837424	0.3869121099141656	0.3981826435571212	0.4136427712314208	0.4284413701698055	0.4371993510923295	0.4492710355710335	0.4600385715224164	0.4706451667280074	0.2433224663705814
SOL1_colamp_a	0.4028476412048466	0.4179914315217748	0.4333387097791451	0.45392506341203	0.4767114442873258	0.491308432586014	0.5047936747078512	0.5105485725292597	0.5130828924042813	0.5144295100381009	0.5159472026860428	0.5185363508108796	0.5212400907216149	0.5282985663431518	0.5261814239823623	0.3504815116354032
AT2G20110_colamp_a	0.0	0.0	0.0	0.2291514612142146	0.2526457553966081	0.3069771020216033	0.3328919330743455	0.3488208654169957	0.3602585778749988	0.3754045384308528	0.3917422735538606	0.4043486251472952	0.4305943108613186	0.4490941930084717	0.4676300744281232	0.222698495064173
RKD2_colamp_a	0.293414443917483	0.3393580790485279	0.4071045949948612	0.4557307549433514	0.52450276551554	0.6895685206796921	0.7779603939449169	0.7910085844953342	0.7800408470423073	0.7632906440405739	0.7690961638936566	0.764874764091552	0.7778676764212661	0.7764455895397091	0.7694196362609498	0.4627428409595945
HSFA6B_colamp_a	0.0	0.2324174276596304	0.2471307418400025	0.3370519499334693	0.4812578994184733	0.6459515130897144	0.655919668969371	0.6750726998985844	0.6687328814866003	0.6596270452092083	0.6639810701598667	0.6643142769660735	0.6676436674822236	0.6338903685650102	0.6197246875062261	0.461947614488163
HSFB3_colamp_a	0.5010889415942262	0.5700330816247637	0.5992125870829408	0.6181857489585686	0.668574322779012	0.6936572687671474	0.6903192118555836	0.6949987867373535	0.7147473589959225	0.7012794663673573	0.7017477147723088	0.706783481305502	0.6740915086197151	0.6776976748704298	0.6720384948173505	0.5429667789294153
HSF7_colamp_a	0.318386782434235	0.3822556288003664	0.4320055308029663	0.4866227645741756	0.5136430780268694	0.5511713423327482	0.5645410485195492	0.578709752718839	0.6037328211294377	0.6329609334696953	0.6260452136866179	0.6218612292154787	0.6373706857995289	0.6351367414240074	0.6191129576522021	0.4925336751963869
HSFC1_colamp_a	0.0	0.0	0.3591655240608696	0.5835503787689424	0.7742162085019643	0.7595885328523451	0.79438188173517	0.7984052089164453	0.8043737501836177	0.8042932469652344	0.8004931842256724	0.7996844374221254	0.7915702723015885	0.7948059448041833	0.8002390915456511	0.5604033242593457
HSF3_colamp_a	0.0	0.0	0.0	0.0	0.2173189366451562	0.2925055769902496	0.406363195847255	0.414805625273156	0.476044046644517	0.5463823208440383	0.5986180004178684	0.6344807537771431	0.6893528583468335	0.6731566200478853	0.669492464432255	0.1666666666666666
ATHB23_colamp_a	0.0	0.0	0.322589021285196	0.3714440271202719	0.3986056184285513	0.4322732832043605	0.4439230205772961	0.4540163291193546	0.4657136313891148	0.4727093586504028	0.4858866417205612	0.4934569222400735	0.5098682089697844	0.5155588547648104	0.5142598194408279	0.3530324946282354
ATHB33_colamp_a	0.3309080413577575	0.3383307189226948	0.3459939491824391	0.356375903270509	0.3676961003547251	0.3740083656188857	0.381977875285341	0.3870291248400306	0.3869348132654648	0.3871827554841621	0.3880777640614651	0.3902506115786805	0.394417532355418	0.3930158732644387	0.3910418811153207	0.2902335822840108
ATHB25_colamp_a	0.0	0.2650703811809431	0.2850315238353244	0.3124953781163672	0.3347297029531561	0.3418213670062965	0.346951545811809	0.3509449830766048	0.3534251314738149	0.3569937293878148	0.3597881095544488	0.3617079679847132	0.3685611804414218	0.3714857272698438	0.3738203912019649	0.2521794858031099
ATHB24_colamp_a	0.0	0.0	0.0	0.3200182318204483	0.348372245555	0.3740448509862542	0.3959993158419652	0.4195567115531749	0.4266218293011674	0.4331347190001785	0.438426937273201	0.4435763355542432	0.4667165926390725	0.4767215407615697	0.4814684165233616	0.3149684134605934
ATHB34_colamp_a	0.0	0.0	0.0	0.2046516719260582	0.2211280148320535	0.2629800502875825	0.2864278569392248	0.2932141867275063	0.30053769230502	0.301572491636781	0.30691919383958	0.3126681126874595	0.3316201264203895	0.3348095360118487	0.3098572211046594	0.1995258050765611
SPL1_colamp_a	0.0	0.0	0.4233262622391412	0.4997120373592701	0.5090950974259772	0.5262635307550456	0.5263705740210249	0.5259439310889338	0.5353435735375	0.5228677593446217	0.528350058554914	0.5242979030047343	0.5199180607719929	0.5163706834411854	0.5401259894058262	0.3727276590560848
SPL15_colamp_a	0.0	0.0	0.506928047906413	0.6177945444402775	0.6605412350545325	0.6744080644837526	0.6738992876476009	0.6772352626437455	0.6827304318746387	0.68474463667397	0.6811552537972629	0.6769305511302446	0.6813517477186586	0.6784613201793992	0.6703344302183512	0.3466886358203114
SPL5_colamp_a	0.0	0.0	0.0	0.0	0.4936814610249318	0.7849634622929903	0.8176871014451657	0.842123787647237	0.8545189300269889	0.8546872772641049	0.8558274416379237	0.8564076351913323	0.8549142022579576	0.8543555994450425	0.8468167847836071	0.356143283522244
SPL9_colamp_a	0.0	0.0	0.0	0.0	0.2424192044337824	0.3170639318689501	0.3507185564590456	0.3735868314491931	0.3778030510083485	0.3885057856597865	0.3892957607499773	0.3900038881207424	0.3942479640847595	0.3960158453496795	0.3873800184416373	0.1715387355671507
HY5_colamp_v3a	0.0	0.0	0.0	0.0	0.4404430125146273	0.5797080966587592	0.692158801333282	0.7006773955473455	0.7176462295711586	0.7122673839003361	0.7188362995823117	0.715470124414353	0.7098630225524609	0.7094309638263038	0.706683839311843	0.2708503342296405
GBF5_colamp_a	0.0	0.0	0.0	0.4138092518139944	0.6221763423250942	0.6976422765123855	0.767124805169767	0.7703651800954602	0.7842756181651086	0.7769818486414075	0.7793279736179716	0.783047593324461	0.7822420966465746	0.7848826000232508	0.775885923728405	0.4913823761253789
TGA6_colamp_a	0.0	0.0	0.0	0.0	0.2241857536373726	0.5800556253550395	0.6790258336582913	0.7184654755660114	0.7388081137804244	0.7461717034413954	0.7552312138732054	0.7538350712546014	0.7485354317947652	0.7410751273229104	0.7411637501353275	0.1777673405471585
bZIP48_colamp_a	0.0	0.0	0.0	0.3259320493450147	0.3965200208308488	0.5322581640210289	0.6108455642883986	0.7022297818552112	0.7217096896296057	0.7163306212806941	0.7073408867516404	0.7107633845339181	0.7111309607241632	0.7102237881886502	0.6961210205930878	0.3171331919971143
bZIP52_colamp_a	0.0	0.2000852796869054	0.3914107116825615	0.570990105689842	0.6371685705288445	0.6635168307394008	0.6695205851428919	0.6817389695468278	0.6814240053533974	0.6808336655197091	0.677762100057189	0.6736564035437064	0.6731624169857716	0.6614019282961895	0.6588295344634393	0.3817836709248053
TGA4_colamp_a	0.0	0.0	0.0	0.4380179318402404	0.6211932586368303	0.7645319039945809	0.8155464071319327	0.8521811260697361	0.8661548096472668	0.8705659923395357	0.8676956199224569	0.8669622472317846	0.8690338875102485	0.8556481287188095	0.8411559096943734	0.4270664704008692
TGA1_colamp_a	0.0	0.0	0.0	0.4618941009710842	0.6374501798827941	0.7750156221800866	0.841111702978972	0.8761506364165046	0.8897931749833758	0.8899531282961598	0.8947502073510423	0.8916007829903141	0.8792228843319801	0.8718663056822872	0.8754493012590693	0.4246792463109266
TGA10_colamp_a	0.0	0.0	0.0	0.4205366428067105	0.5601571131599448	0.7330202879723061	0.808447295501082	0.8578528458468341	0.8700294640142029	0.8789274923454302	0.8828003362803344	0.874748293883295	0.8777462259728565	0.8722333802585754	0.8517028349790914	0.406863302466244
ABI5_colamp_v3b	0.0	0.0	0.0	0.3678511213746172	0.6504614937678153	0.7473813079282582	0.7661347467520276	0.7728549053315421	0.7783919810094817	0.7772179791235349	0.776130520744629	0.7684716567890179	0.770612106850142	0.767527439275502	0.7725669295786876	0.4842375725092382
bZIP18_colamp_a	0.0	0.3028346986587586	0.3443542095071174	0.3843129867379471	0.4727429277025169	0.5765869418268724	0.6184346317225345	0.6385843245422287	0.6481881024858617	0.6499748494228605	0.6441723368551918	0.6437931105040396	0.6375582605030299	0.6290242452664254	0.6251505270448869	0.33532009725026
bZIP53_colamp_a	0.0	0.4355935995967086	0.5962216039568945	0.7442829598840717	0.7580662784101628	0.7611755825721807	0.7612523142203055	0.7614652639979237	0.7634510271254527	0.7650101353969532	0.7632651413070308	0.7613008677193424	0.7531543905585695	0.7484805272915798	0.7402321501691982	0.4967288968867966
bZIP50_colamp_v31	0.0	0.0	0.0	0.0	0.2546805849792211	0.3601683128761758	0.3897014893007664	0.4110688149214486	0.4227945697893969	0.4324873057450293	0.4495150652545012	0.4605497549840665	0.4739983903285364	0.4919467751968382	0.5004449548245612	0.1634620879342603
bZIP16_colamp_a	0.7136741633114834	0.7437031029086288	0.7890653193688841	0.7981756156156024	0.8009060270976818	0.8023762075534739	0.8039732261122428	0.7993926774142693	0.782569288139705	0.8020215516024435	0.7995299819843709	0.7857084654366818	0.7933457887931805	0.7804105969000581	0.7704492617706213	0.5776901302967968
TGA9_colamp_a	0.0	0.0	0.0	0.0	0.2270146167616737	0.4835691263356819	0.557367085397838	0.5896300645186711	0.6153094597662532	0.6272859202236077	0.6378366781350182	0.646502385596967	0.61543180328694	0.6192277122568275	0.6038834096709484	0.1708116971850232
TGA2_colamp_v31	0.0	0.0	0.0	0.0	0.2457315145174963	0.3569624199303515	0.3904043093348783	0.4203294371288737	0.4289929961185959	0.4498429674879429	0.4642215677835116	0.4648013880159009	0.4791138248539544	0.4953936551372995	0.5008163182255612	0.1621104106341844
ATHB20_colamp_a	0.0	0.2122064032624409	0.2549388245040065	0.300375714458818	0.310187446537816	0.3128461591407312	0.3147134356974971	0.315488842190236	0.315827123573082	0.316511293233325	0.3181042226476717	0.3185331213715671	0.3235967795434065	0.3282436270709729	0.3229678643017197	0.2812619527289435
HAT2_colamp_a	0.0	0.0	0.2116740302207123	0.2402213887444223	0.2712830481075339	0.2774952565080895	0.2783127800762096	0.2878825066314137	0.291910925763944	0.3015326488711063	0.3102208177881982	0.3198579690583882	0.3331923284096085	0.3358012522310908	0.3460795916568399	0.2157211893380833
ATHB18_colamp_a	0.0	0.1903386137795685	0.282619780022195	0.3554889538480855	0.3659691648509067	0.370660029960615	0.3590265764325082	0.3727229582881529	0.3768319243268075	0.3808737906873493	0.3768880403048243	0.3750062753291099	0.3769046547558684	0.3764177395521322	0.3717903451458283	0.3305877844541242
MYB3R1_colamp_a	0.0	0.0	0.0	0.0	0.1921923215087773	0.3083660417425524	0.4322014716396436	0.5141347026230948	0.5161959600433045	0.5187476651294117	0.5206587560310773	0.5452567812214246	0.5653284049659277	0.5604156990556262	0.5422537550572436	0.1820972561803857
MYB83_colamp_a	0.0	0.3742274254153216	0.4020647736460848	0.4221585569525494	0.467941033509361	0.4989392839006404	0.4990516017599771	0.5026881242599907	0.4996557979791526	0.5007165248536123	0.4999701641721535	0.507848771495316	0.5069797090506923	0.5090816783551957	0.5100385242351207	0.3596085915886722
MYB49_colamp_a	0.0	0.0	0.0	0.0	0.2600088893209348	0.3719236102532448	0.4271153869514147	0.4393800217378573	0.4529920978406916	0.4470101965397785	0.4312587902524102	0.4461496829588754	0.435442687658144	0.4533317122311046	0.4395309308448725	0.1666666666666666
MYB62_colamp_a	0.0	0.0	0.0	0.3092182155117094	0.5539036026056711	0.6155701361753431	0.6301351858036661	0.6338073419085903	0.6446189084796031	0.6441159903548077	0.6452927716552946	0.6371890449098294	0.6408082853505715	0.6358775246652452	0.6331425990275359	0.3389339073754485
MS188_colamp_a	0.3422315004839335	0.53146467745842	0.6332395163646014	0.6810581179071238	0.6925354992170561	0.6984421878338356	0.693277400677131	0.6876252153709709	0.6897588047561779	0.693056455583002	0.6837871275375417	0.6904380409396002	0.6801152328036271	0.6782698878637062	0.6793933900677241	0.5636236709793738
MYB88_colamp_a	0.0	0.3084017600827411	0.3877951057536538	0.4099538461473281	0.4187307723070211	0.423123114347971	0.4201555689814544	0.4257355463551998	0.4232447849769643	0.4263601357289842	0.4272294351030051	0.426619250162479	0.4318320938925051	0.4294002589841725	0.4319135644558444	0.3630395607766398
MYB61_colamp_a	0.4107195673472959	0.4842462472342645	0.4911937012893457	0.5131146498503402	0.5128548624939171	0.522788104088544	0.5174634519232539	0.5261978902763591	0.5231336651078591	0.5195463034823743	0.521396034573256	0.5275484638470024	0.5213583713283777	0.5208804270170473	0.5243081506173192	0.3403326510227311
MYB116_colamp_a	0.3963199146812927	0.6320747730305024	0.7459031422785259	0.7630256392834722	0.7776580919778158	0.7780795697201423	0.7774449743304758	0.7705256967876475	0.7753278139265262	0.7766986725818574	0.7740757192779836	0.7466347148174205	0.7550877380138072	0.7540554262571845	0.7528521358077398	0.680801792121217
MYB65_colamp_a	0.0	0.2617067251612355	0.289970866782963	0.3123069270706067	0.3292352409972749	0.3347592995771498	0.3329672749440771	0.3346611365659419	0.3275463850985077	0.329753406348699	0.336978514075496	0.3380053494696008	0.3333498087956381	0.3344459565662387	0.327712363884379	0.2428896317636524
MYB27_colamp_a	0.5597062815183712	0.7671784234196172	0.8786960134129597	0.9044002344093977	0.9064578821373463	0.9125973170384946	0.9038398596356756	0.9063442298872184	0.9080512722320668	0.905162764375314	0.9011618309448076	0.8972027672565915	0.9010286468770884	0.8935546432288232	0.8980568856503558	0.8797657940771995
MYB119_colamp_a	0.0	0.0	0.0	0.0	0.3802029449146549	0.6429307365488722	0.7830245859634491	0.8194803695156422	0.8374749241159547	0.8526297658531569	0.8590063928045047	0.8617075313034568	0.857661897885871	0.854084666757078	0.8536469987008196	0.2090073767309434
MYB101_colamp_a	0.0	0.0	0.0	0.2749886996070346	0.340280055444621	0.3566986856873884	0.3700436306865951	0.3728360619784102	0.3701100026691469	0.3762976516687877	0.3718604258053913	0.3759622413134521	0.3665430816321406	0.3615374205717713	0.363926807646247	0.2133725450359047
MYB56_colamp_a	0.297579614172319	0.3331578155555925	0.3626436750867223	0.3772895462333235	0.377747452720274	0.3823378271973253	0.3858685861598983	0.3897676586345546	0.3988909638351613	0.3943812985307561	0.4030513497516906	0.4111160020735462	0.4069657338281605	0.3466644820760113	0.3651720994290034	0.2641496751919814
MYB107_colamp_a	0.2858126041976159	0.4138039509760053	0.431172883209436	0.4438586159606139	0.5469340772586017	0.5502747059945938	0.5485249060661274	0.552074441035768	0.5662468477624624	0.556683036540871	0.5381746883400409	0.553734292121569	0.539065170276922	0.5277723910630417	0.5304821613077383	0.4302217243217011
MYB118_colamp_a	0.6608097966331079	0.7830853483494084	0.8286018776160399	0.846246237393182	0.8613794160479877	0.8650205518689854	0.8567420213069018	0.8628807732749797	0.8709120449142853	0.8713142105982732	0.8559947615640106	0.8780752721744907	0.8638770051245842	0.8614201183318035	0.855946096243165	0.7862530746078901
MYB93_colamp_a	0.0	0.0	0.0	0.303503663382843	0.3189734913499022	0.4121433936701533	0.4500780487615272	0.4615576772525568	0.4780599207120342	0.4856673338992382	0.4895758068953524	0.4989042433348306	0.4900546629575135	0.484878333765168	0.4926875813882625	0.228684864628649
MYB58_colamp_a	0.0	0.0	0.0	0.2745438153831164	0.3035116376103717	0.5023655782302705	0.5390925631491675	0.5569375953867969	0.5674842351232949	0.5661194322575025	0.5692226736128453	0.5689564158571219	0.5680307970345649	0.5663815536445562	0.5665889408975318	0.218219007819519
MYB55_colamp_a	0.3534914964475867	0.4430769555167726	0.4605141639694631	0.4874632118822506	0.4992748681413853	0.5034749517205586	0.5011930581249792	0.5013990953258209	0.4991594397856221	0.4985488619244038	0.4970197020202656	0.4968516319043777	0.4982268397832063	0.4913989224122964	0.4863523328154129	0.3434163164762461
MYB74_colamp_a	0.0	0.0	0.0	0.3531877412380235	0.4119483608646797	0.5763192155502779	0.6406091578077282	0.6501561413416087	0.6414427952098158	0.6633258960260309	0.6709457926873794	0.6691491103674728	0.6423905785878207	0.6352465978503096	0.6532945257002913	0.3327284727462595
MYB99_colamp_a	0.0	0.0	0.0	0.3593452692754459	0.3917851051201974	0.5077143003479279	0.5587213832087217	0.5770762358682449	0.5787820627826732	0.5711661192325466	0.5901209076366263	0.5855722975730844	0.5680407748513441	0.5874667470885278	0.5790287403492616	0.3271494460842703

## Sheet: Figure_1B,Supplement_Figs_5-6
family	regression_validation_auprc	classification_validation_auprc	motif_search_auprc
C2C2dof	0.3813143446622241	0.3689830627523977	0.1731802287674473
C2C2dof	0.470548440540377	0.4384280335215123	0.3004621966753404
C2C2dof	0.4240954613170884	0.4341970901036184	0.1666666666666666
C2C2dof	0.2956808518773517	0.2883761145802517	0.1844917136364842
C2C2dof	0.3051589468203952	0.2999535798724084	0.1724802154417714
C2C2dof	0.510799500676862	0.505854265623928	0.25
C2C2dof	0.4152971787864489	0.435553788006326	0.2455577841989938
C2C2dof	0.3078991133704256	0.3142080555642758	0.1793724182957964
C2C2dof	0.2620384073596515	0.2728909266192161	0.1843213032108023
C2C2dof	0.4655027535029806	0.4634006192246485	0.25
C2C2dof	0.4552641175288491	0.440085341864411	0.2990735228780354
C2C2dof	0.2649095309282657	0.2677128596481843	0.1666666666666666
C2C2dof	0.2555193533531287	0.2529850319154499	0.1805844293291023
C2C2dof	0.4786893279957929	0.4599779091077534	0.2922745212352761
C2C2dof	0.363122092137508	0.3468885215494902	0.1666666666666666
C2H2	0.4616544968698612	0.5720645251395445	0.3305259433028035
C2H2	0.8005240864037431	0.7863937061327991	0.214941089620553
C2H2	0.4482050148949565	0.5103746067933489	0.1869044767749054
C2H2	0.5404424726647394	0.5355446780204174	0.4392503292488542
C2H2	0.4264283033025547	0.411934551708019	0.2609676819145439
C2H2	0.6278307994099543	0.6141131162469278	0.2389457848789908
C2H2	0.7679227935075942	0.7665870464776318	0.3460976000714838
C2H2	0.5098417060566739	0.5061361335035421	0.4264206885360183
SRS	0.4308075795420875	0.4163624062578354	0.149766908122102
BBRBPC	0.7704515509851313	0.7540832152162676	0.4596704475092019
MYBrelated	0.2945116241431677	0.3101280769457117	0.2531215812169446
MYBrelated	0.3341583070543297	0.3360860047512445	0.2534400989335953
MYBrelated	0.455170957309602	0.4815441943341084	0.4380911536937325
MYBrelated	0.4933158256028657	0.4904026551645037	0.4353593739966989
MYBrelated	0.327226044141697	0.318887295477156	0.2344116416260704
MYBrelated	0.2675264860763509	0.2603039168018532	0.2214470307279968
MYBrelated	0.5368288670626861	0.508335732005688	0.1730583541328863
MYBrelated	0.6167935869153505	0.6118811863440691	0.2235319905501838
MYBrelated	0.3152207487039793	0.3144297480972982	0.226567354719827
MYBrelated	0.3483620988156973	0.3540086896319655	0.2817447871169927
MYBrelated	0.4608680367030047	0.465854471078295	0.4307394948483167
MYBrelated	0.7115541715099115	0.7624165958386995	0.4490960832760209
MYBrelated	0.3304642320582949	0.3177114961999279	0.2934345515411417
MYBrelated	0.5659956241975355	0.5911757104620425	0.2957734873235661
MYBrelated	0.4501620305210155	0.4450303972524092	0.4086973444648801
MYBrelated	0.4627256305601806	0.4619624517252432	0.4151891257478562
BES1	0.6509446556551055	0.6416964578778404	0.2786772813785356
GRF	0.3882696878658135	0.4101516877101783	0.1666666666666666
AP2EREBP	0.8499041861327072	0.8452769756042015	0.3041650069610543
AP2EREBP	0.9264478649615138	0.9318239341777368	0.4995124615048256
AP2EREBP	0.647040751477887	0.7717874068204872	0.6161067074259203
AP2EREBP	0.8848487336112879	0.883667527336986	0.7939991110573488
AP2EREBP	0.8367023591882427	0.8268629865216942	0.7942915376883528
AP2EREBP	0.9142089567865644	0.9191810871945196	0.3082628587272979
AP2EREBP	0.8268994697112534	0.845002932599688	0.5640384078661391
AP2EREBP	0.5977661882571892	0.618047516176772	0.1666666666666666
AP2EREBP	0.8953668446264468	0.8975941841656251	0.2830065482080843
AP2EREBP	0.8316064436817394	0.8302242767779066	0.4152851577330794
AP2EREBP	0.4611996188655933	0.444916043545006	0.206490477255556
AP2EREBP	0.4771583686037642	0.4630459426980388	0.2424465501255461
AP2EREBP	0.8449168403748707	0.8347580559540251	0.292512081462082
AP2EREBP	0.6695549436195642	0.6590066770593971	0.5176654910558682
AP2EREBP	0.5542611331128193	0.5493338573063806	0.1987421664656052
AP2EREBP	0.9287295838904344	0.937129341161548	0.4100363110510491
AP2EREBP	0.8330603215709699	0.8173446170704599	0.18796701540847
AP2EREBP	0.7392043012277377	0.7471426894113574	0.1806356233991821
AP2EREBP	0.5377557693171009	0.5404897512889392	0.398798653008265
AP2EREBP	0.6461185478549494	0.6286347166840802	0.2344140118385103
AP2EREBP	0.835623172651076	0.8304307886683719	0.4685068651274362
AP2EREBP	0.8124591761358216	0.7995829803772343	0.3085023565101935
AP2EREBP	0.5026667665381971	0.4715443861019508	0.3830993826693341
AP2EREBP	0.7795179540581751	0.7918107329407272	0.238122767443086
AP2EREBP	0.880857126861226	0.88057966279274	0.8339356323306397
AP2EREBP	0.6652364782721555	0.6533942338956903	0.539635308171124
AP2EREBP	0.3951738535313541	0.3869666974114147	0.312012038213044
AP2EREBP	0.6289047913003541	0.6079262451621035	0.4760918301880459
AP2EREBP	0.6657942656390711	0.6359378376892821	0.2171617906890685
AP2EREBP	0.7434661284165018	0.7325598390104705	0.2802999422576736
AP2EREBP	0.6682236364536933	0.6719696263463009	0.4401089190549342
AP2EREBP	0.8398151132847937	0.8408252087003565	0.383369749972594
AP2EREBP	0.5728471179125343	0.5629342831470556	0.1986839542978147
AP2EREBP	0.755504899719536	0.7528806584378522	0.4164824719654176
AP2EREBP	0.5591556830015458	0.548713822017638	0.4097073001559972
C2C2gata	0.4393077869226132	0.4375414290788232	0.1666666666666666
G2like	0.3836133814555649	0.4699450351728694	0.1666666666666666
G2like	0.3925396749557376	0.4058181231383394	0.256825087936938
G2like	0.2852010510180529	0.2945667001336677	0.2459743321826868
G2like	0.4239337406167069	0.395647590391752	0.3069189028776709
G2like	0.4522491995137147	0.4645022548327409	0.1748579750743733
G2like	0.4741670118844251	0.4912415662702244	0.3191638437849887
G2like	0.5110631471869913	0.5149414894583336	0.4119742340513583
G2like	0.42089564937644	0.4221877637963823	0.156737991779001
G2like	0.7278500119713638	0.7293319908125213	0.5775102942953756
G2like	0.4676689551602885	0.468586474173139	0.2652785127200326
G2like	0.4218880877329145	0.4222794378071638	0.2548277642827844
TCP	0.829288359792214	0.8159039109897909	0.5860503483659878
HB	0.4926681877459535	0.4997984005099478	0.2034781997050797
HB	0.402253240617469	0.4031114003055767	0.3213987385295581
HB	0.5106830080595127	0.5092963534645452	0.3020316662946639
HB	0.4014339972984808	0.3969791137904982	0.248501373784846
HB	0.4870440742196398	0.491991312223676	0.3525794292070101
LOBAS2	0.6873738206225986	0.6568939085438336	0.6054137163735553
LOBAS2	0.4750510150418123	0.5087212067661248	0.1908285756152521
LOBAS2	0.5022948252106982	0.5312867536301151	0.3383456325093333
LOBAS2	0.3721117749391768	0.4009630344253065	0.1666496171441501
LOBAS2	0.3110705046715368	0.3577533842938913	0.1598711005320683
bHLH	0.8552404858556906	0.840211715091597	0.2584258322042944
WRKY	0.6227200450417532	0.6146470569419918	0.2641605962750945
WRKY	0.4996648198596825	0.5063204289067451	0.4136280675643417
WRKY	0.550026742673531	0.5427818865807634	0.4377090988476398
WRKY	0.3944878285190452	0.4169864513811271	0.2421733244327549
WRKY	0.963182121100934	0.9631891480189024	0.8338189242049485
WRKY	0.8555754863059656	0.8521256627521063	0.6750023453782288
WRKY	0.5725061085794274	0.578769626951252	0.359876409741256
WRKY	0.5374918973806937	0.5388303918628172	0.4614792453578352
WRKY	0.7765234467624015	0.7677690809443067	0.6427601926748586
WRKY	0.8009721115015888	0.8004983807516104	0.6428995352403348
WRKY	0.4324551363881724	0.4267073272225614	0.2492343127361506
WRKY	0.4195615137086927	0.4111423710727083	0.1666666666666666
WRKY	0.8802495482126913	0.873285650871315	0.7257069638323383
WRKY	0.8579446834809329	0.852258547431452	0.4431765882421214
WRKY	0.9225073044804546	0.9177382576438998	0.4251621791865998
ND	0.4891765877463845	0.4897622302362012	0.181193088638951
E2FDP	0.7780480628230517	0.7459458830534575	0.2667300124867823
NAC	0.7106981832740774	0.6944028207188118	0.5358438901335633
NAC	0.4006062044307008	0.3868617277525961	0.1862615662919594
NAC	0.7183323471210453	0.7313237797801256	0.6193971453650347
NAC	0.679255262812404	0.6419671813017234	0.2882725659262688
NAC	0.6857341272430933	0.6742610510876328	0.3939765257813318
NAC	0.7753604523765768	0.7681942740200428	0.5812799623387233
NAC	0.7228785650748816	0.7092910356195867	0.3075998033666608
NAC	0.7710747344220561	0.7833159277478496	0.4306252839262758
NAC	0.7601276800187802	0.752859397879656	0.1666666666666666
NAC	0.4886842153156369	0.4939002991116827	0.4020384285084956
NAC	0.6293499353267604	0.7132107573365696	0.3651932820857321
NAC	0.758999445920736	0.7496114179217483	0.5990341840491049
NAC	0.7171473150633757	0.740662883565857	0.269509981625097
NAC	0.7510690868847358	0.7232443037092803	0.1623125632965135
NAC	0.6930074080188056	0.715747634417923	0.5569099377628246
NAC	0.5470884532411435	0.5292690036490629	0.1666666666666666
NAC	0.6274126583917916	0.6062165899309846	0.3447242716138895
NAC	0.7828926359433152	0.7617937375939613	0.2210059375802758
NAC	0.750536313368621	0.7314702210550815	0.6307064569245837
NAC	0.5454224427153516	0.5675587233003605	0.3588455880284932
NAC	0.6933742061061172	0.678721998111965	0.4649471357208111
NAC	0.62787571563486	0.6946080096721621	0.4042106926665135
NAC	0.6640919707923219	0.6524268786779128	0.3511483275144273
NAC	0.6658820418030698	0.6222635705888788	0.2283829320851754
NAC	0.770781952410711	0.7502184554452376	0.5677679142402401
NAC	0.7362399978966447	0.7240645898003565	0.2550437073299886
NAC	0.756877962441547	0.7587066218511077	0.5741433755473158
NAC	0.7794669869474405	0.78830930013593	0.4262873733007517
NAC	0.7388084934744836	0.7315144045372712	0.5263965966331788
C3H	0.4244658840118593	0.4136904752274619	0.2712558325351557
C3H	0.3667295033304586	0.3406040514770052	0.1789539455489529
C3H	0.7260403267260915	0.7442948440761831	0.5255419743502647
MADS	0.555919800879839	0.5604501122390084	0.1666666666666666
Trihelix	0.3729300294624971	0.3725961021194893	0.1962374601919657
Trihelix	0.344615468519908	0.3196070298715588	0.2532139208165828
Trihelix	0.3160181199393926	0.5017098325307933	0.1666666666666666
Trihelix	0.4473962047975883	0.4562151438432169	0.2578026723962768
Trihelix	0.3298396929501625	0.3713408129524058	0.1714655103834201
Trihelix	0.5358568527102829	0.5724349636844345	0.3329158958089144
Trihelix	0.3335846358015818	0.3640273380585246	0.1733905489383028
RAV	0.6877619940949198	0.6693559229326825	0.2469745029353308
CPP	0.5003952828470929	0.4706451667280074	0.2433224663705814
CPP	0.5267801323646507	0.5282985663431518	0.3504815116354032
CPP	0.496654183873063	0.4676300744281232	0.222698495064173
RWPRK	0.7500304297457658	0.7910085844953342	0.4627428409595945
HSF	0.6795507861379486	0.6750726998985844	0.461947614488163
HSF	0.6810304325684564	0.7147473589959225	0.5429667789294153
HSF	0.6544062208964416	0.6373706857995289	0.4925336751963869
HSF	0.8044277882606488	0.8043737501836177	0.5604033242593457
HSF	0.6884697233054307	0.6893528583468335	0.1666666666666666
ZFHD	0.5208284822959637	0.5155588547648104	0.3530324946282354
ZFHD	0.4210041353998694	0.394417532355418	0.2902335822840108
ZFHD	0.3808311901805883	0.3738203912019649	0.2521794858031099
ZFHD	0.4803135185389203	0.4814684165233616	0.3149684134605934
ZFHD	0.3654162298096141	0.3348095360118487	0.1995258050765611
SBP	0.5088889681638064	0.5401259894058262	0.3727276590560848
SBP	0.6878781838828804	0.68474463667397	0.3466886358203114
SBP	0.8556777281041649	0.8564076351913323	0.356143283522244
SBP	0.3933064909971208	0.3960158453496795	0.1715387355671507
bZIP	0.7158949695049253	0.7188362995823117	0.2708503342296405
bZIP	0.7649766651118027	0.7848826000232508	0.4913823761253789
bZIP	0.7701129677520897	0.7552312138732054	0.1777673405471585
bZIP	0.5675602543761589	0.7217096896296057	0.3171331919971143
bZIP	0.6836765160760471	0.6817389695468278	0.3817836709248053
bZIP	0.8408454627541796	0.8705659923395357	0.4270664704008692
bZIP	0.8944083130452966	0.8947502073510423	0.4246792463109266
bZIP	0.8511586849218808	0.8828003362803344	0.406863302466244
bZIP	0.7271831021828405	0.7783919810094817	0.4842375725092382
bZIP	0.6632601792725416	0.6499748494228605	0.33532009725026
bZIP	0.7461752183602015	0.7650101353969532	0.4967288968867966
bZIP	0.5266234926435489	0.5004449548245612	0.1634620879342603
bZIP	0.7883029365694658	0.8039732261122428	0.5776901302967968
bZIP	0.6576112466598818	0.646502385596967	0.1708116971850232
bZIP	0.5343976582648176	0.5008163182255612	0.1621104106341844
Homeobox	0.3345845523042207	0.3282436270709729	0.2812619527289435
Homeobox	0.3307545775849942	0.3460795916568399	0.2157211893380833
Homeobox	0.380384825361812	0.3808737906873493	0.3305877844541242
MYB	0.5512875793293172	0.5653284049659277	0.1820972561803857
MYB	0.5045030145014079	0.5100385242351207	0.3596085915886722
MYB	0.4831003049100428	0.4533317122311046	0.1666666666666666
MYB	0.6530107676004093	0.6452927716552946	0.3389339073754485
MYB	0.6840632638842854	0.6984421878338356	0.5636236709793738
MYB	0.4552621694405018	0.4319135644558444	0.3630395607766398
MYB	0.5293769814302763	0.5275484638470024	0.3403326510227311
MYB	0.8015150968191336	0.7780795697201423	0.680801792121217
MYB	0.3618831709075898	0.3380053494696008	0.2428896317636524
MYB	0.9042406654516196	0.9125973170384946	0.8797657940771995
MYB	0.8516250083262935	0.8617075313034568	0.2090073767309434
MYB	0.3869150293316399	0.3762976516687877	0.2133725450359047
MYB	0.4101897309100256	0.4111160020735462	0.2641496751919814
MYB	0.5836114530658353	0.5662468477624624	0.4302217243217011
MYB	0.8310596120013546	0.8780752721744907	0.7862530746078901
MYB	0.4648201467259615	0.4989042433348306	0.228684864628649
MYB	0.5642095805234801	0.5692226736128453	0.218219007819519
MYB	0.4953638900674967	0.5034749517205586	0.3434163164762461
MYB	0.6943308002772174	0.6709457926873794	0.3327284727462595
MYB	0.5530941510196519	0.5901209076366263	0.3271494460842703

## Sheet: Supplement_Fig_11
TF	family	core_motif_pos	top_feature_1	top_feature_2	top_feature_3	top_feature_4	top_feature_5
ATHB24	ZFHD_tnt	30 - 37	Tilt_35	Roll_35	Stagger_35	Shift_33	Slide_34
ATHB33	ZFHD_tnt	30 - 44	Tilt_36	Roll_35	Stretch_36	Roll_36	Slide_30
ATHB34	ZFHD_tnt	30 - 36	HelT_32	Buckle_33	ProT_31	MGW_31	Stagger_31
ATHB25	ZFHD_tnt	30 - 40	Stretch_33	Shift_34	ProT_33	Tilt_34	MGW_34
ATHB23	ZFHD_tnt	30 - 39	Shift_32	Slide_34	Rise_36	ProT_27	Roll_40
dof43	C2C2dof_tnt	30 - 36	MGW_37	MGW_40	Stretch_41	Stretch_42	Stretch_44
OBP4	C2C2dof_tnt	30 - 40	Roll_36	Stretch_45	Opening_35	Stretch_46	MGW_38
DAG2	C2C2dof_tnt	30 - 36	MGW_29	ProT_26	Roll_28	MGW_30	MGW_26
AT1G47655	C2C2dof_tnt	30 - 44	Stagger_40	Opening_34	Roll_31	MGW_31	Stretch_22
CDF3	C2C2dof_tnt	30 - 35	Stretch_20	Stretch_11	Stretch_24	Opening_11	Stretch_9
At1g64620	C2C2dof_tnt	30 - 40	MGW_38	Roll_36	Stretch_45	Opening_35	Opening_46
OBP3	C2C2dof_tnt	30 - 44	Stretch_41	Stretch_46	Opening_35	Stretch_45	Stretch_52
dof24	C2C2dof_tnt	30 - 36	Slide_36	MGW_37	Shift_34	Opening_46	HelT_36
At4g38000	C2C2dof_tnt	30 - 36	Stretch_41	Opening_36	MGW_40	ProT_36	MGW_37
AT5G02460	C2C2dof_tnt	30 - 35	HelT_29	Tilt_33	Slide_35	Opening_35	Rise_33
AT1G69570	C2C2dof_tnt	30 - 44	Roll_35	Stretch_32	Shift_38	MGW_36	Buckle_35
At3g45610	C2C2dof_tnt	30 - 35	MGW_37	Roll_36	Tilt_33	MGW_40	Stretch_45
AT5G66940	C2C2dof_tnt	30 - 35	Stretch_41	Stretch_40	Stretch_44	MGW_37	Stretch_45
AT3G52440	C2C2dof_tnt	30 - 35	MGW_25	MGW_26	HelT_29	Stretch_25	ProT_34
AT2G28810	C2C2dof_tnt	30 - 40	MGW_33	Stretch_25	Stretch_30	Stretch_24	Stretch_29
RAV1	RAV_tnt	30 - 36	Roll_40	HelT_41	ProT_38	Roll_35	Roll_41
GRF9	GRF_tnt	30 - 35	Tilt_31	Shift_31	Roll_29	ProT_31	Shift_29
WRKY31	WRKY_tnt	30 - 36	Rise_32	ProT_32	Shift_30	Shear_30	MGW_32
WRKY75	WRKY_tnt	30 - 40	Rise_37	Buckle_37	Slide_31	Slide_36	Stretch_33
WRKY14	WRKY_tnt	30 - 40	Slide_37	Roll_37	Slide_34	Buckle_33	MGW_34
WRKY6	WRKY_tnt	30 - 36	Stagger_32	Buckle_32	Shift_30	Rise_31	ProT_32
WRKY29	WRKY_tnt	30 - 40	Rise_37	Slide_34	Stretch_33	Rise_34	HelT_36
WRKY8	WRKY_tnt	30 - 40	Buckle_34	Rise_35	Rise_36	Shift_35	Slide_35
WRKY15	WRKY_tnt	30 - 36	ProT_37	Roll_36	Stretch_36	HelT_32	MGW_32
WRKY22	WRKY_tnt	30 - 43	Roll_39	Roll_35	Roll_36	Buckle_39	HelT_36
WRKY30	WRKY_tnt	30 - 37	Rise_34	Buckle_35	MGW_35	HelT_34	Rise_35
WRKY24	WRKY_tnt	30 - 40	Rise_37	Buckle_38	MGW_37	Rise_36	Buckle_37
WRKY65	WRKY_tnt	30 - 36	Stagger_31	MGW_32	Shear_30	Rise_31	Stagger_32
WRKY25	WRKY_tnt	30 - 36	Slide_32	Buckle_31	Buckle_30	Shear_30	Rise_31
WRKY27	WRKY_tnt	30 - 42	Roll_33	HelT_36	Slide_36	Buckle_37	Rise_37
WRKY45	WRKY_tnt	30 - 40	Stretch_37	Rise_34	Slide_33	Slide_34	Buckle_34
WRKY18	WRKY_tnt	30 - 35	Slide_30	MGW_29	Roll_30	HelT_29	Tilt_29
FRS9	ND_tnt	30 - 36	ProT_58	ProT_11	Opening_4	ProT_59	ProT_12
E2FA	E2FDP_tnt	30 - 35	Rise_33	HelT_33	Shear_34	Opening_28	Rise_32
NAP	NAC_tnt	30 - 40	Shear_48	Opening_47	Shear_53	HelT_48	Shear_50
ANAC050	NAC_tnt	30 - 44	Opening_29	Slide_46	Shear_44	Slide_29	Opening_44
ANAC070	NAC_tnt	30 - 44	Slide_46	Buckle_33	Slide_29	Shear_32	Opening_47
ANAC071	NAC_tnt	30 - 49	Buckle_44	Shear_48	Shift_42	Stagger_47	Tilt_44
VND2	NAC_tnt	30 - 39	Slide_36	Stretch_36	ProT_35	ProT_34	Roll_35
NST1	NAC_tnt	30 - 45	Slide_47	Shear_33	Opening_48	Opening_33	Buckle_34
SMB	NAC_tnt	30 - 35	Buckle_21	Shear_20	Tilt_21	Shear_21	Roll_22
ANAC046	NAC_tnt	30 - 45	Tilt_45	Stagger_46	Tilt_46	Opening_44	Opening_46
ANAC057	NAC_tnt	30 - 44	Shear_32	Opening_29	Opening_47	Shear_41	Slide_46
ANAC045	NAC_tnt	30 - 42	Shear_44	HelT_43	Slide_43	Buckle_43	Opening_44
NAC2	NAC_tnt	30 - 50	Rise_34	Shear_33	ProT_33	Opening_33	Opening_34
ANAC083	NAC_tnt	30 - 50	Slide_33	Shear_34	Buckle_34	Opening_34	HelT_34
ANAC062	NAC_tnt	30 - 50	Rise_36	Slide_35	Shift_35	Rise_45	Buckle_36
ANAC017	NAC_tnt	30 - 37	Shear_26	Shear_39	ProT_39	Shear_27	Shear_48
ANAC053	NAC_tnt	30 - 47	Slide_48	Rise_44	Shear_34	Shear_46	Buckle_45
NTM1	NAC_tnt	30 - 36	HelT_35	Stretch_39	MGW_36	Opening_38	Slide_34
ANAC096	NAC_tnt	30 - 47	Shear_53	Rise_51	Tilt_52	Tilt_51	HelT_52
VND6	NAC_tnt	30 - 35	Buckle_21	Shear_21	HelT_20	Shear_22	Slide_20
ANAC103	NAC_tnt	30 - 44	Buckle_29	Shear_30	Shear_33	Opening_45	Shift_32
ANAC058	NAC_tnt	30 - 36	Buckle_22	HelT_21	Opening_21	Roll_23	Shear_21
ANAC004	NAC_tnt	30 - 44	Buckle_40	Rise_40	Stagger_40	Shift_40	Shear_40
VND3	NAC_tnt	30 - 50	Shear_35	Stagger_48	Opening_35	Buckle_36	ProT_35
ANAC087	NAC_tnt	30 - 40	Shear_22	HelT_22	Opening_22	Slide_22	ProT_22
CUC2	NAC_tnt	30 - 47	Opening_50	Shear_50	Slide_49	Tilt_48	Shift_45
VND4	NAC_tnt	30 - 50	Shear_35	ProT_35	Opening_35	Tilt_35	Stagger_48
SND2	NAC_tnt	30 - 45	Shear_45	ProT_45	Shift_44	Opening_44	Opening_45
ANAC092	NAC_tnt	30 - 36	Buckle_22	Shear_21	HelT_21	Roll_31	Slide_21
NAM	NAC_tnt	30 - 44	Shear_26	Shear_21	HelT_25	Shift_21	Opening_26
SND3	NAC_tnt	30 - 45	Shear_46	Slide_44	ProT_46	ProT_45	Slide_45
HSF3	HSF_tnt	30 - 35	Shear_40	ProT_40	Shear_23	Opening_40	Rise_36
HSFB3	HSF_tnt	30 - 44	Stagger_40	HelT_39	HelT_38	Stagger_41	ProT_40
HSFC1	HSF_tnt	30 - 38	Shift_32	HelT_37	ProT_32	Rise_37	Opening_32
HSF7	HSF_tnt	30 - 44	Shear_28	Rise_34	Shear_48	Slide_30	Tilt_27
HSFA6B	HSF_tnt	30 - 40	Shear_29	Stagger_29	Roll_29	Shift_29	Tilt_29
CDM1	C3H_tnt	30 - 44	Opening_34	Buckle_38	Buckle_37	Shear_34	Buckle_36
AT5G63260	C3H_tnt	30 - 36	Stretch_41	Roll_39	MGW_37	Slide_36	HelT_36
AT3G12130	C3H_tnt	30 - 44	Stagger_32	MGW_31	Stretch_24	MGW_32	Tilt_32
bHLH10	bHLH_tnt	30 - 35	Rise_31	Roll_29	Slide_29	MGW_30	Stretch_31
BPC1	BBRBPC_tnt	30 - 37	Slide_37	ProT_30	HelT_37	Tilt_39	HelT_39
AT1G72740	MYBrelated_tnt	30 - 35	Shear_30	Buckle_34	Opening_31	Tilt_31	Slide_33
At5g58900	MYBrelated_tnt	30 - 40	Tilt_31	Rise_32	Rise_30	Slide_30	Opening_30
AT5G61620	MYBrelated_tnt	30 - 42	ProT_42	Slide_33	Tilt_33	Rise_32	Tilt_32
LCL1	MYBrelated_tnt	30 - 40	Roll_34	ProT_36	Tilt_34	Slide_34	Buckle_36
At5g08520	MYBrelated_tnt	30 - 40	Stagger_33	Rise_39	Opening_40	Shear_39	Shift_37
AT3G10580	MYBrelated_tnt	30 - 36	Stagger_31	ProT_31	Roll_31	HelT_35	Tilt_35
TRP2	MYBrelated_tnt	30 - 44	MGW_27	Buckle_54	MGW_48	Slide_53	Stretch_41
AT5G56840	MYBrelated_tnt	30 - 35	Opening_27	ProT_27	Tilt_29	MGW_31	HelT_29
At4g01280	MYBrelated_tnt	30 - 36	Tilt_32	Buckle_35	Rise_31	Slide_31	Shear_35
EPR1	MYBrelated_tnt	30 - 40	Opening_38	Shift_36	Rise_38	Rise_36	HelT_34
At1g19000	MYBrelated_tnt	30 - 42	ProT_31	Opening_41	Opening_31	Rise_40	Slide_35
At3g09600	MYBrelated_tnt	30 - 39	Roll_34	Slide_35	Tilt_34	Rise_34	ProT_37
LHY1	MYBrelated_tnt	30 - 39	Slide_35	Rise_33	Roll_34	Shear_34	Stagger_34
At5g52660	MYBrelated_tnt	30 - 39	Roll_34	Tilt_34	Stagger_34	Rise_35	Slide_35
At1g49010	MYBrelated_tnt	30 - 44	Opening_42	Slide_40	Opening_41	Slide_41	Stagger_40
RVE1	MYBrelated_tnt	30 - 39	Roll_34	Opening_34	HelT_34	ProT_37	Stagger_34
SVP	MADS_tnt	30 - 35	Shear_38	Shear_37	ProT_38	Opening_38	Shear_39
SOL1	CPP_tnt	30 - 47	MGW_43	MGW_36	Roll_42	Roll_36	HelT_41
TCX2	CPP_tnt	30 - 40	ProT_43	MGW_30	ProT_42	Roll_30	MGW_37
AT2G20110	CPP_tnt	30 - 36	Opening_29	ProT_29	ProT_30	ProT_56	Slide_29
GT2	Trihelix_tnt	30 - 42	Shear_40	ProT_39	Rise_39	Shift_38	Tilt_38
AT2G33550	Trihelix_tnt	30 - 35	HelT_31	ProT_31	Shift_30	Buckle_30	Tilt_31
AT5G05550	Trihelix_tnt	30 - 35	Buckle_33	MGW_35	Slide_34	Buckle_36	Rise_35
GTL1	Trihelix_tnt	30 - 36	HelT_30	ProT_37	HelT_31	Tilt_31	Shift_29
AT3G10030	Trihelix_tnt	30 - 40	Shift_34	Opening_38	Stagger_35	ProT_35	Buckle_30
AT3G25990	Trihelix_tnt	30 - 35	Rise_25	MGW_28	HelT_28	Roll_27	Opening_26
AT5G47660	Trihelix_tnt	30 - 36	ProT_37	HelT_31	Shear_29	Opening_29	Roll_30
SRS7	SRS_tnt	30 - 43	Tilt_42	Slide_43	Rise_43	Shift_43	ProT_42
ASL18	LOBAS2_tnt	30 - 35	Opening_30	MGW_30	Rise_29	ProT_21	ProT_42
LBD19	LOBAS2_tnt	30 - 35	Shear_41	Tilt_28	ProT_41	Shift_30	Shear_22
LBD2	LOBAS2_tnt	30 - 44	Opening_40	Shift_31	ProT_31	Roll_30	Slide_41
LBD13	LOBAS2_tnt	30 - 44	Shear_21	Tilt_42	Shear_42	Shear_46	ProT_21
LBD18	LOBAS2_tnt	30 - 35	Shear_24	ProT_24	Tilt_36	Opening_24	Opening_35
At4g31060	AP2EREBP_tnt	30 - 35	HelT_34	Rise_33	Stretch_35	Stagger_36	Tilt_33
ERF15	AP2EREBP_tnt	30 - 35	Roll_31	MGW_31	HelT_29	Slide_29	Tilt_31
CBF1	AP2EREBP_tnt	30 - 35	MGW_35	HelT_29	Roll_28	Buckle_34	Stretch_29
DREB19	AP2EREBP_tnt	30 - 35	Roll_30	Tilt_29	ProT_29	Roll_28	Stretch_29
At1g22810	AP2EREBP_tnt	30 - 35	Tilt_35	Roll_33	Shift_35	ProT_30	Stagger_36
AT3G16280	AP2EREBP_tnt	30 - 35	MGW_31	Stagger_31	Rise_31	Slide_29	Tilt_31
AIL7	AP2EREBP_tnt	30 - 44	Shear_29	Rise_31	Opening_32	ProT_38	Buckle_31
ABR1	AP2EREBP_tnt	30 - 35	Roll_28	Shift_35	ProT_29	HelT_29	Shear_36
AT1G28160	AP2EREBP_tnt	30 - 44	Roll_38	Roll_40	ProT_36	Opening_35	HelT_37
CEJ1	AP2EREBP_tnt	30 - 35	HelT_30	Roll_33	Shift_30	Rise_31	Stretch_32
ERF105	AP2EREBP_tnt	30 - 35	Shear_29	Shift_32	HelT_29	HelT_33	Roll_31
At1g19210	AP2EREBP_tnt	30 - 35	Stagger_36	Opening_31	Shift_36	HelT_30	Shear_36
At1g36060	AP2EREBP_tnt	30 - 35	Tilt_35	Roll_33	HelT_34	Shift_35	Shear_36
AT3G60490	AP2EREBP_tnt	30 - 35	Rise_31	Stretch_31	MGW_31	Slide_29	Tilt_31
RAP211	AP2EREBP_tnt	30 - 35	HelT_33	HelT_34	Roll_35	Roll_32	Slide_33
RRTF1	AP2EREBP_tnt	30 - 35	Roll_37	ProT_38	ProT_37	HelT_38	Opening_37
ERF7	AP2EREBP_tnt	30 - 50	Tilt_39	Shift_40	Opening_39	ProT_41	Slide_39
ERF115	AP2EREBP_tnt	30 - 44	Buckle_40	Roll_39	Shift_40	Tilt_40	HelT_35
AT1G77200	AP2EREBP_tnt	30 - 41	Roll_34	Slide_34	Rise_34	ProT_33	Slide_35
DEAR2	AP2EREBP_tnt	30 - 35	HelT_34	Opening_34	Slide_31	Slide_30	Roll_33
Rap210	AP2EREBP_tnt	30 - 42	Slide_37	Rise_37	Tilt_37	Shift_36	Slide_35
At2g33710	AP2EREBP_tnt	30 - 44	ProT_38	Shift_37	ProT_34	Tilt_37	HelT_34
AT1G12630	AP2EREBP_tnt	30 - 36	Rise_33	Slide_32	Stagger_33	Shift_32	Roll_34
CRF4	AP2EREBP_tnt	30 - 44	ProT_42	HelT_41	Opening_35	Roll_38	Tilt_40
ESE3	AP2EREBP_tnt	30 - 35	Shear_37	Buckle_31	Shear_29	ProT_30	Rise_30
DEAR3	AP2EREBP_tnt	30 - 35	Shear_36	HelT_34	Shift_35	Slide_34	Stretch_30
At2g44940	AP2EREBP_tnt	30 - 40	Tilt_35	Slide_35	ProT_37	Stagger_36	Roll_35
CBF2	AP2EREBP_tnt	30 - 35	Roll_28	MGW_35	Stretch_29	HelT_29	Buckle_29
CBF3	AP2EREBP_tnt	30 - 35	Rise_29	Buckle_29	HelT_29	Roll_28	Shift_30
ERF13	AP2EREBP_tnt	30 - 44	ProT_39	Tilt_38	Stagger_39	HelT_40	Roll_38
PUCHI	AP2EREBP_tnt	30 - 35	Opening_31	HelT_31	Slide_30	HelT_30	Shear_30
CBF4	AP2EREBP_tnt	30 - 35	Roll_35	MGW_35	Roll_28	ProT_29	Rise_34
ERF4	AP2EREBP_tnt	30 - 35	ProT_34	Shift_29	Shear_36	Opening_34	Shift_35
ERF8	AP2EREBP_tnt	30 - 44	Buckle_36	ProT_34	Tilt_35	HelT_34	Tilt_34
RAP26	AP2EREBP_tnt	30 - 44	Tilt_37	Shift_37	Slide_38	ProT_38	HelT_34
MYB58	MYB_tnt	30 - 36	Roll_29	HelT_30	Rise_30	Buckle_30	MGW_30
MYB93	MYB_tnt	30 - 36	HelT_34	HelT_32	HelT_29	MGW_30	Buckle_30
MYB55	MYB_tnt	30 - 43	HelT_36	Slide_36	Opening_36	ProT_36	Shear_36
MYB49	MYB_tnt	30 - 35	Slide_33	Buckle_34	Rise_30	HelT_29	Roll_29
MYB107	MYB_tnt	30 - 42	HelT_32	Shear_35	HelT_33	Shear_40	Slide_32
MYB27	MYB_tnt	30 - 43	HelT_36	MGW_37	Slide_39	Tilt_34	Slide_38
MYB3R1	MYB_tnt	30 - 35	Shear_28	Opening_30	Roll_29	Tilt_31	Roll_27
MYB99	MYB_tnt	30 - 36	Opening_33	Shear_33	ProT_34	HelT_33	Roll_31
MS188	MYB_tnt	30 - 42	Slide_37	Tilt_37	Roll_36	Buckle_37	Shear_38
MYB61	MYB_tnt	30 - 45	ProT_38	Tilt_40	Opening_38	Shear_41	HelT_37
MYB116	MYB_tnt	30 - 42	Rise_37	ProT_38	Slide_34	ProT_37	Roll_37
MYB83	MYB_tnt	30 - 40	ProT_36	Slide_37	ProT_38	Opening_36	HelT_36
MYB119	MYB_tnt	30 - 35	Stagger_34	Shear_38	Roll_33	Rise_33	Slide_34
MYB118	MYB_tnt	30 - 44	Roll_37	Rise_38	Roll_38	Roll_39	HelT_38
MYB101	MYB_tnt	30 - 37	Opening_36	ProT_36	Buckle_37	Stretch_37	HelT_36
MYB65	MYB_tnt	30 - 40	Buckle_33	Opening_34	Rise_33	HelT_32	Opening_35
MYB88	MYB_tnt	30 - 40	Shift_36	ProT_36	Opening_36	Buckle_36	Slide_34
MYB74	MYB_tnt	30 - 36	Buckle_30	Shift_31	MGW_33	HelT_31	HelT_30
MYB56	MYB_tnt	30 - 44	MGW_39	Stagger_38	Buckle_38	Opening_40	Tilt_37
MYB62	MYB_tnt	30 - 36	ProT_32	Rise_30	HelT_31	ProT_35	Roll_34
MGP	C2H2_tnt	30 - 47	Shift_39	Shear_41	Opening_43	Buckle_43	Tilt_39
WIP5	C2H2_tnt	30 - 36	ProT_26	HelT_36	Tilt_37	Shear_37	Opening_26
SGR5	C2H2_tnt	30 - 36	ProT_38	HelT_30	Tilt_30	ProT_30	Opening_38
IDD5	C2H2_tnt	30 - 48	Shift_38	Shear_41	ProT_41	Opening_41	HelT_40
AtIDD11	C2H2_tnt	30 - 36	Buckle_37	Opening_38	ProT_38	ProT_36	Slide_30
At5g66730	C2H2_tnt	30 - 36	HelT_30	Opening_38	Buckle_37	ProT_38	ProT_30
STZ	C2H2_tnt	30 - 34	Stagger_35	ProT_25	Stagger_29	Roll_29	Slide_35
STOP1	C2H2_tnt	30 - 43	Roll_43	HelT_43	Slide_43	Shear_44	Tilt_35
SPL9	SBP_tnt	30 - 35	Slide_35	Buckle_35	ProT_34	Stagger_35	Roll_35
SPL1	SBP_tnt	30 - 39	Slide_36	Stagger_36	Shift_35	Slide_34	HelT_34
SPL5	SBP_tnt	30 - 35	Stretch_31	Slide_29	Shear_29	Shift_29	Roll_30
SPL15	SBP_tnt	30 - 39	Slide_37	Stretch_37	Shift_36	Tilt_36	Slide_36
GATA20	C2C2gata_tnt	30 - 34	MGW_31	Shift_34	Rise_30	Shear_29	Shift_29
ATHB18	Homeobox_tnt	30 - 40	Roll_31	Buckle_32	Buckle_34	Opening_33	Slide_32
HAT2	Homeobox_tnt	30 - 39	Roll_30	Opening_32	Rise_31	Roll_37	Slide_31
ATHB20	Homeobox_tnt	30 - 40	Roll_38	Roll_36	Tilt_37	Opening_37	Stretch_37
At1g72010	TCP_tnt	30 - 42	Opening_37	Stagger_40	ProT_37	Roll_40	Shear_38
AT2G20400	G2like_tnt	30 - 40	ProT_38	Shift_35	Shear_38	Slide_38	Stagger_37
AT1G49560	G2like_tnt	30 - 35	Shear_42	Roll_39	Slide_39	HelT_39	ProT_40
At1g68670	G2like_tnt	30 - 36	ProT_30	HelT_30	Rise_29	Tilt_29	Shear_28
AT5G45580	G2like_tnt	30 - 40	Roll_36	Slide_37	Buckle_38	Tilt_38	HelT_36
At3g24120	G2like_tnt	30 - 36	ProT_30	Slide_30	Tilt_29	Shear_28	HelT_30
At2g01060	G2like_tnt	30 - 39	ProT_36	Shear_38	Slide_35	Opening_38	ProT_38
At1g25550	G2like_tnt	30 - 40	ProT_36	Tilt_37	Shift_35	HelT_35	Stagger_37
At3g04030	G2like_tnt	30 - 42	Buckle_33	HelT_32	Tilt_32	Rise_34	Shift_33
At3g12730	G2like_tnt	30 - 41	Stagger_39	Tilt_38	MGW_38	ProT_38	Roll_37
AT2G40260	G2like_tnt	30 - 40	Tilt_30	Roll_31	ProT_30	Opening_30	Stagger_30
AT4G37180	G2like_tnt	30 - 40	HelT_34	Slide_35	Shift_35	Roll_34	MGW_36
ATHB53	HB_tnt	30 - 36	Slide_29	Tilt_29	Stagger_29	Opening_30	Tilt_28
ATHB5	HB_tnt	30 - 37	Tilt_30	Roll_29	Stagger_30	Rise_30	Shift_29
ATHB21	HB_tnt	30 - 43	Opening_39	Roll_40	Shift_40	Stagger_40	Rise_39
ATHB40	HB_tnt	30 - 40	Opening_33	Opening_37	Roll_32	Shift_31	Slide_37
LMI1	HB_tnt	30 - 42	Roll_40	Stagger_40	Shift_40	Stretch_39	Slide_39
BAM8	BES1_tnt	30 - 36	Buckle_35	Tilt_34	Shear_36	Buckle_32	Shift_35
RKD2	RWPRK_tnt	30 - 44	Opening_44	Shift_45	Buckle_44	Roll_45	Stagger_45
bZIP16	bZIP_tnt	30 - 44	Rise_38	Opening_38	Shift_36	HelT_38	Stagger_39
TGA6	bZIP_tnt	30 - 35	ProT_30	Roll_31	Rise_31	Rise_30	HelT_31
HY5	bZIP_tnt	30 - 35	ProT_35	ProT_34	Opening_29	Roll_33	Opening_34
TGA2	bZIP_tnt	30 - 35	Buckle_31	MGW_29	HelT_30	Shear_31	HelT_31
TGA10	bZIP_tnt	30 - 36	Roll_30	ProT_31	Roll_31	HelT_31	MGW_30
TGA4	bZIP_tnt	30 - 36	Buckle_34	ProT_31	Slide_33	HelT_31	Opening_33
GBF5	bZIP_tnt	30 - 37	Roll_31	Tilt_31	MGW_31	Opening_31	Tilt_32
bZIP50	bZIP_tnt	30 - 35	Shear_36	Shear_31	HelT_30	MGW_31	Tilt_31
bZIP53	bZIP_tnt	30 - 40	Rise_35	Roll_34	MGW_34	Shift_33	Opening_36
ABI5	bZIP_tnt	30 - 37	Tilt_35	Shift_36	HelT_34	Stagger_36	Rise_34
TGA1	bZIP_tnt	30 - 36	Roll_31	HelT_31	Roll_33	Buckle_34	Buckle_31
bZIP52	bZIP_tnt	30 - 40	HelT_37	Shear_32	Roll_37	Opening_32	HelT_38
TGA9	bZIP_tnt	30 - 35	Rise_31	Rise_30	HelT_31	Opening_30	Slide_31
bZIP18	bZIP_tnt	30 - 41	Roll_40	MGW_41	Shear_35	HelT_41	Shear_43
bZIP48	bZIP_tnt	30 - 36	Opening_30	Shear_29	Stagger_29	Shift_29	Tilt_28

## Sheet: Figure_2A,B,C
sequence_name	start	stop	strand	matched_sequence	peak_score_AT5G51990	peak_score_AT3G16280	binding_AT5G51990	binding_AT3G16280	prediction_AT5G51990	prediction_AT3G16280
chr5	1759	1764	-	GTCGGT	0.0	0.0	0	0	4.968093241308633	6.839878136071562
chr2	1978	1983	-	GTCGGT	0.0	0.0	0	0	2.027578548556784	0.7190386656517969
chr2	6050	6055	-	GTCGGT	0.0	32.1	0	1	403.10639594821555	70.98786037021665
chr2	6631	6636	-	GTCGGT	0.0	0.0	0	0	0.8726296807770747	8.812263145464756
chr2	6893	6898	-	GTCGGT	0.0	0.0	0	0	71.03141909574704	1.035382268112954
chr2	15024	15029	-	GTCGGT	0.0	0.0	0	0	5.382261239696209	40.89626401610826
chr1	16151	16156	-	GTCGGT	0.0	0.0	0	0	6.515209504437821	0.6310933884681444
chr3	17904	17909	-	GTCGGT	23.0	263.0	1	1	36.65610339040914	241.24735611600818
chr2	18253	18258	-	GTCGGT	0.0	0.0	0	0	4.88292479836225	11.863829754347293
chr3	20860	20865	-	GTCGGT	40.6	0.0	1	0	50.20777880289448	6.601164967055042
chr1	21023	21028	-	GTCGGT	0.0	0.0	0	0	0.6722992789902017	0.5050843866837338
chr3	21050	21055	-	GTCGGT	67.4	138.0	1	1	130.16644917940783	127.41390482855118
chr5	22908	22913	-	GTCGGT	37.4	349.0	1	1	2.9384329982985165	247.12118783548726
chr2	31699	31704	-	GTCGGT	0.0	0.0	0	0	7.223218804145119	30.726123740442322
chr2	34633	34638	-	GTCGGT	0.0	0.0	0	0	7.223218804145119	30.726123740442322
chr4	39686	39691	-	GTCGGT	0.0	0.0	0	0	24.944588375072403	21.64357901920737
chr5	41630	41635	-	GTCGGT	78.0	348.0	1	1	143.41106154474065	316.5453131955517
chr3	41764	41769	-	GTCGGT	29.0	158.1	1	1	4.084142282855021	128.26340562679718
chr3	41776	41781	-	GTCGGT	29.0	158.1	1	1	0.6573287772196114	2.5208236607466956
chr2	44056	44061	-	GTCGGT	0.0	0.0	0	0	8.326285224884504	12.210883253258434
chr4	50601	50606	-	GTCGGT	24.0	0.0	1	0	7.223218804145119	30.726123740442322
chr1	53521	53526	-	GTCGGT	68.0	0.0	1	0	52.47259603335477	0.7190386656517969
chr3	57808	57813	-	GTCGGT	34.0	205.0	1	1	48.4359272839389	158.2520407399088
chr5	59125	59130	-	GTCGGT	0.0	0.0	0	0	2.938356414616447	2.2504560828826974
chr2	59846	59851	-	GTCGGT	0.0	0.0	0	0	36.64182185653459	136.41014094607553
chr4	62807	62812	-	GTCGGT	0.0	0.0	0	0	0.6863502534562838	5.333392407220825
chr4	63458	63463	-	GTCGGT	96.0	430.0	1	1	152.39469237729764	369.42451301159576
chr2	64722	64727	-	GTCGGT	0.0	0.0	0	0	97.44967991224024	55.858292975382504
chr5	64896	64901	-	GTCGGT	0.0	0.0	0	0	70.31807351237607	0.7190386656517969
chr2	67057	67062	-	GTCGGT	0.0	0.0	0	0	3.5855176740022467	0.7207651409471376
chr3	67247	67252	-	GTCGGT	31.0	44.3	1	1	48.28488448809974	54.513369211576354
chr1	69829	69834	-	GTCGGT	0.0	0.0	0	0	11.037201704726938	0.4576863486719823
chr5	70987	70992	-	GTCGGT	0.0	0.0	0	0	70.31807351237607	0.7190386656517969
chr5	73580	73585	-	GTCGGT	76.0	276.0	1	1	93.37753166361401	279.366676824692
chr4	74794	74799	-	GTCGGT	173.0	576.0	1	1	150.90027721078832	479.228555902849
chr1	82295	82300	-	GTCGGT	87.0	0.0	1	0	110.68779596703642	0.6310933884681444
chr4	83042	83047	-	GTCGGT	317.7	625.2	1	1	183.14603123026038	449.879203871124
chr4	83092	83097	-	GTCGGT	0.0	0.0	0	0	21.740379504736303	4.257638918097088
chr4	83155	83160	-	GTCGGT	0.0	0.0	0	0	0.8656270393511177	0.4576863486719823
chr2	83788	83793	-	GTCGGT	105.0	0.0	1	0	169.26907262109003	2.6692150985236456
chr1	84354	84359	-	GTCGGT	0.0	28.0	0	1	0.7148187942700819	28.127091997479294
chr4	84801	84806	-	GTCGGT	0.0	39.0	0	1	7.446397088079709	74.39779476376981
chr5	85573	85578	-	GTCGGT	95.5	0.0	1	0	124.58858877937445	5.912606966134466
chr1	88593	88598	-	GTCGGT	124.0	122.0	1	1	200.92342653089335	133.8846638018767
chr1	97225	97230	-	GTCGGT	26.0	0.0	1	0	22.19505224405764	0.7055459627910341
chr1	102394	102399	-	GTCGGT	0.0	103.0	0	1	39.49900292008325	89.32698061802482
chr5	103234	103239	-	GTCGGT	161.0	518.0	1	1	152.52374543985644	378.59712716014883
chr3	107240	107245	-	GTCGGT	0.0	134.0	0	1	1.8932514995800171	95.93147866519882
chr4	110080	110085	-	GTCGGT	0.0	0.0	0	0	0.6573287772196114	4.518604911767019
chr4	114615	114620	-	GTCGGT	0.0	0.0	0	0	1.502748250356697	0.4576863486719823
chr4	115242	115247	-	GTCGGT	0.0	64.4	0	1	3.386054763995421	104.15560901544121
chr2	115464	115469	-	GTCGGT	68.0	32.2	1	1	38.152022912890544	20.930041354226734
chr3	117109	117114	-	GTCGGT	0.0	0.0	0	0	0.6573287772196114	3.265815631992393
chr1	118309	118314	-	GTCGGT	0.0	0.0	0	0	4.492530780557668	16.707928725710925
chr2	126772	126777	-	GTCGGT	0.0	0.0	0	0	6.328662935766505	0.4576863486719823
chr5	127820	127825	-	GTCGGT	0.0	0.0	0	0	0.6573287772196114	0.4576863486719823
chr5	131311	131316	-	GTCGGT	0.0	0.0	0	0	12.659865442762158	20.329605024237715
chr1	131851	131856	-	GTCGGT	53.0	0.0	1	0	70.74150818591345	24.259577978233057
chr5	133935	133940	-	GTCGGT	33.0	40.0	1	1	40.90145283826786	36.004934571862826
chr2	134230	134235	-	GTCGGT	0.0	0.0	0	0	4.910874021298004	5.375015815831986
chr5	134526	134531	-	GTCGGT	0.0	0.0	0	0	12.659865442762158	20.329605024237715
chr1	137213	137218	-	GTCGGT	0.0	0.0	0	0	27.067439521872874	0.6388827810349318
chr2	137287	137292	-	GTCGGT	0.0	0.0	0	0	9.112424844269508	0.6859558849127159
chr3	137294	137299	-	GTCGGT	181.0	340.0	1	1	134.74013451907445	262.75706332860074
chr4	137924	137929	-	GTCGGT	27.0	0.0	1	0	92.35691399942606	6.372293311873766
chr3	139269	139274	-	GTCGGT	31.0	0.0	1	0	50.430302402850984	10.406049850480272
chr2	140601	140606	-	GTCGGT	0.0	0.0	0	0	0.6694955507045743	0.472284640015517
chr2	141185	141190	-	GTCGGT	0.0	0.0	0	0	0.860557916310402	1.2063773543942629
chr4	145832	145837	-	GTCGGT	65.0	0.0	1	0	74.8514809890281	8.368794361565818
chr5	146412	146417	-	GTCGGT	0.0	72.0	0	1	1.6775783065289016	38.486814738063295
chr1	147080	147085	-	GTCGGT	0.0	0.0	0	0	0.679933454947342	0.6364731393670957
chr3	152396	152401	-	GTCGGT	0.0	0.0	0	0	3.2242602052705926	3.872241431617236
chr4	154548	154553	-	GTCGGT	24.1	181.4	1	1	25.519964886051653	171.32553189539755
chr1	155203	155208	-	GTCGGT	0.0	0.0	0	0	0.6573287772196114	0.6901258878110182
chr4	155638	155643	-	GTCGGT	0.0	0.0	0	0	0.6573287772196114	0.5358464776461141
chr5	156477	156482	-	GTCGGT	36.0	0.0	1	0	47.46319460938397	22.958971348574504
chr3	162338	162343	-	GTCGGT	145.4	37.7	1	1	159.6893904332891	16.5339714561285
chr4	166839	166844	-	GTCGGT	0.0	0.0	0	0	0.6573287772196114	0.46598428751235954
chr1	167398	167403	-	GTCGGT	173.0	429.0	1	1	123.02711567570269	136.14192615990513
chr3	169728	169733	-	GTCGGT	0.0	0.0	0	0	0.9931350090037953	0.49832498006943016
chr4	170413	170418	-	GTCGGT	99.3	58.0	1	1	161.1965161148117	188.48531954112661
chr4	171623	171628	-	GTCGGT	0.0	36.0	0	1	0.6947124963322894	30.42060722080796
chr3	171974	171979	-	GTCGGT	168.0	61.0	1	1	137.08997971606684	37.6066505576377
chr1	173270	173275	-	GTCGGT	0.0	0.0	0	0	0.7625875872798437	1.8381177078767852
chr5	173422	173427	-	GTCGGT	0.0	0.0	0	0	1.1716203272828098	0.4576863486719823
chr2	176175	176180	-	GTCGGT	0.0	0.0	0	0	0.8205999592997063	0.5854294868136621
chr5	177332	177337	-	GTCGGT	0.0	0.0	0	0	0.7198717313057893	1.3699221034962055
chr4	177349	177354	-	GTCGGT	0.0	68.0	0	1	3.6221068564930285	36.01068770825537
chr2	179808	179813	-	GTCGGT	104.0	91.0	1	1	214.0458000896436	164.62656020433576
chr4	190185	190190	-	GTCGGT	211.0	653.0	1	1	168.70191892066427	466.5330510794958
chr1	196024	196029	-	GTCGGT	115.5	84.6	1	1	115.8980874913272	33.729983066964756
chr1	198596	198601	-	GTCGGT	106.0	0.0	1	0	100.14455054857474	4.988721001449878
chr1	198874	198879	-	GTCGGT	0.0	0.0	0	0	0.862503688193115	9.924807234600612
chr4	199616	199621	-	GTCGGT	27.0	0.0	1	0	46.107989828046534	4.003361388327931
chr4	208656	208661	-	GTCGGT	48.4	0.0	1	0	59.03202806746575	12.539220189581187
chr5	208690	208695	-	GTCGGT	0.0	0.0	0	0	1.4643875671090782	0.4576863486719823
chr5	210459	210464	-	GTCGGT	0.0	0.0	0	0	0.6863502534562838	0.6494858079415354
chr4	211640	211645	-	GTCGGT	0.0	0.0	0	0	0.6573287772196114	0.4576863486719823
chr1	211660	211665	-	GTCGGT	94.0	0.0	1	0	105.76651599229324	1.0183336279051747
chr2	212464	212469	-	GTCGGT	69.0	106.0	1	1	104.45092731010998	94.29556243621141
chr4	215642	215647	-	GTCGGT	97.0	581.0	1	1	120.84123008839106	447.7136233354641
chr3	216365	216370	-	GTCGGT	0.0	0.0	0	0	0.8370316440546341	1.3735386959330984
chr1	216601	216606	-	GTCGGT	209.1	258.5	1	1	305.40071239913925	275.680245659084
chr1	217054	217059	-	GTCGGT	404.9	250.5	1	1	416.9282636752175	198.97098639035596
chr3	217301	217306	-	GTCGGT	0.0	0.0	0	0	5.208433161592462	0.5755467257481874
chr3	217417	217422	-	GTCGGT	141.9	167.0	1	1	153.37544316244166	113.40659453207249
chr5	218413	218418	-	GTCGGT	0.0	0.0	0	0	0.6573287772196114	3.5550790516184327
chr3	218930	218935	-	GTCGGT	0.0	0.0	0	0	0.6573287772196114	0.472284640015517
chr3	222575	222580	-	GTCGGT	132.6	316.4	1	1	132.07046072085683	302.8485953548001
chr5	224429	224434	-	GTCGGT	0.0	0.0	0	0	0.679933454947342	5.1260863744947205
chr5	225439	225444	-	GTCGGT	0.0	0.0	0	0	18.47412022543423	0.6598983396028361
chr1	229321	229326	-	GTCGGT	144.0	192.0	1	1	162.91831559792763	114.51839229039783
chr5	229503	229508	-	GTCGGT	0.0	73.7	0	1	0.6573287772196114	28.191809169468044
chr3	230325	230330	-	GTCGGT	104.0	455.0	1	1	85.21850859426884	395.027009033674
chr4	230816	230821	-	GTCGGT	163.0	48.0	1	1	165.5956001967114	45.805485911925146
chr1	232396	232401	-	GTCGGT	32.0	0.0	1	0	24.758133422936403	0.4576863486719823
chr4	234903	234908	-	GTCGGT	258.8	78.3	1	1	134.3710193803168	48.87169834168081
chr2	235351	235356	-	GTCGGT	99.0	83.0	1	1	147.29130769766482	71.05970319428248
chr1	236220	236225	-	GTCGGT	96.0	112.0	1	1	115.90225551177667	72.99643858599417
chr1	239634	239639	-	GTCGGT	81.0	40.0	1	1	182.31186907612468	85.128868338668
chr5	245192	245197	-	GTCGGT	91.0	521.0	1	1	91.66721048645516	377.5475586940977
chr3	248447	248452	-	GTCGGT	88.0	0.0	1	0	49.515342909690986	0.4576863486719823
chr3	256828	256833	-	GTCGGT	39.0	64.0	1	1	51.72693976070814	8.97065760528788
chr1	257245	257250	-	GTCGGT	0.0	0.0	0	0	0.6722992789902017	1.7356029631546055
chr4	259840	259845	-	GTCGGT	141.0	138.0	1	1	118.96647669956518	91.72408180610297
chr4	263485	263490	-	GTCGGT	0.0	0.0	0	0	1.932102485130382	0.6494858079415354
chr2	264718	264723	-	GTCGGT	79.0	0.0	1	0	91.11666745742461	12.423455635766805
chr1	265589	265594	-	GTCGGT	188.0	0.0	1	0	170.18075411694764	7.165628474992885
chr2	266232	266237	-	GTCGGT	0.0	0.0	0	0	9.832783359872048	2.2051848624394923
chr1	268042	268047	-	GTCGGT	0.0	45.0	0	1	2.1865662884007926	45.36746543139318
chr4	269040	269045	-	GTCGGT	0.0	245.0	0	1	5.592005598322696	200.56385871151753
chr5	273975	273980	-	GTCGGT	36.0	367.0	1	1	36.24573439521324	288.98759046570797
chr2	274332	274337	-	GTCGGT	271.0	0.0	1	0	164.90599886373226	6.824034036411619
chr1	274716	274721	-	GTCGGT	56.0	58.0	1	1	108.76997538039763	36.42311309021189
chr3	275829	275834	-	GTCGGT	55.4	0.0	1	0	36.189278542100375	0.8029079464355565
chr3	276575	276580	-	GTCGGT	0.0	394.0	0	1	2.9629600109422305	299.28013657019767
chr5	280138	280143	-	GTCGGT	0.0	0.0	0	0	1.7927019975063778	1.4229656104896438
chr5	280575	280580	-	GTCGGT	65.0	426.0	1	1	131.75747204600643	443.00255139946745
chr1	282138	282143	-	GTCGGT	186.0	193.0	1	1	175.03966116569075	124.59472116451983
chr5	283240	283245	-	GTCGGT	0.0	182.0	0	1	0.7209656235554479	139.3328813900409
chr5	285522	285527	-	GTCGGT	0.0	0.0	0	0	2.7128018807264493	0.560661726675589
chr2	289275	289280	-	GTCGGT	0.0	46.0	0	1	2.6747760188200904	32.25466988642109
chr4	289352	289357	-	GTCGGT	39.0	0.0	1	0	11.721858568721188	0.7190386656517969
chr1	290586	290591	-	GTCGGT	247.0	50.0	1	1	299.0855639250925	59.7035747080416
chr3	294224	294229	-	GTCGGT	54.0	435.0	1	1	84.40038153632538	328.1318953840581
chr1	299228	299233	-	GTCGGT	0.0	60.0	0	1	4.1272741518606395	54.24086894932699
chr4	299811	299816	-	GTCGGT	47.0	121.0	1	1	49.06401453412317	78.0458739901334
chr4	300930	300935	-	GTCGGT	0.0	0.0	0	0	0.8100867266908968	8.485204401223891
chr5	304940	304945	-	GTCGGT	108.1	125.1	1	1	180.29107535106453	116.07322185052715
chr5	305517	305522	-	GTCGGT	29.3	52.3	1	1	7.468925539497208	35.27810838286633
chr1	306068	306073	-	GTCGGT	0.0	0.0	0	0	0.6722992789902017	0.4576863486719823
chr1	306583	306588	-	GTCGGT	37.0	0.0	1	0	51.903506977882486	0.7634711621882023
chr4	306597	306602	-	GTCGGT	102.0	141.0	1	1	0.7875212468947866	0.5269276866615658
chr3	308197	308202	-	GTCGGT	42.0	201.0	1	1	35.184257919395804	116.2935331744385
chr1	310614	310619	-	GTCGGT	31.0	45.0	1	1	53.29666902056439	55.28507814840858
chr1	311506	311511	-	GTCGGT	127.0	124.0	1	1	138.599499493313	79.50591038679724
chr5	311970	311975	-	GTCGGT	36.0	52.1	1	1	54.30292548837773	64.29316895666489
chr1	312461	312466	-	GTCGGT	0.0	0.0	0	0	0.6573287772196114	0.472284640015517
chr1	312789	312794	-	GTCGGT	122.0	32.0	1	1	116.33778112508561	33.3865099989361
chr3	313151	313156	-	GTCGGT	0.0	0.0	0	0	0.6573287772196114	0.4576863486719823
chr3	314992	314997	-	GTCGGT	0.0	0.0	0	0	3.6524475394739517	2.5575389643232205
chr2	315397	315402	-	GTCGGT	0.0	0.0	0	0	12.80667385986425	1.0099391166948593
chr5	317539	317544	-	GTCGGT	0.0	0.0	0	0	0.6522758401839038	3.8078532689207973
chr5	317869	317874	-	GTCGGT	68.0	218.3	1	1	136.2831397406366	194.74133126228222
chr2	320160	320165	-	GTCGGT	0.0	0.0	0	0	5.327363149149318	9.60623766133214
chr3	320517	320522	-	GTCGGT	32.4	237.3	1	1	4.443277702809628	169.66473649580098
chr3	320670	320675	-	GTCGGT	0.0	0.0	0	0	18.87649056585466	5.725472461764782
chr4	320884	320889	-	GTCGGT	0.0	40.0	0	1	0.6573287772196114	6.1806933685381855
chr5	321631	321636	-	GTCGGT	32.0	104.2	1	1	28.039382298256875	65.70920583809831
chr1	321982	321987	-	GTCGGT	0.0	0.0	0	0	3.586633598391412	1.1251750520360775
chr1	322336	322341	-	GTCGGT	0.0	0.0	0	0	0.9786116374794869	0.7328028894170963
chr1	322704	322709	-	GTCGGT	34.0	146.0	1	1	56.89214131304317	121.78058261779545
chr4	325318	325323	-	GTCGGT	78.0	37.0	1	1	114.36213779262053	33.0468408859579
chr1	329737	329742	-	GTCGGT	0.0	0.0	0	0	0.6573287772196114	1.8972057069943398
chr4	330733	330738	-	GTCGGT	42.0	0.0	1	0	58.12792527796565	1.8953969812153604
chr1	331768	331773	-	GTCGGT	320.0	177.0	1	1	341.1241520540683	113.07135218680172
chr3	336874	336879	-	GTCGGT	55.0	258.0	1	1	60.401686246433165	136.37480353257024
chr1	340954	340959	-	GTCGGT	0.0	31.8	0	1	12.427914822559046	28.80009796656647
chr1	341068	341073	-	GTCGGT	47.8	0.0	1	0	53.237197543865356	17.71554193218917
chr2	342385	342390	-	GTCGGT	39.0	54.0	1	1	57.04458415513697	50.37722531305427
chr5	342613	342618	-	GTCGGT	65.0	100.0	1	1	62.604950244430555	103.75957559747457
chr5	344471	344476	-	GTCGGT	0.0	0.0	0	0	0.860557916310402	1.0294837737324358
chr1	344690	344695	-	GTCGGT	90.0	0.0	1	0	117.51361074817164	17.484417075692967
chr4	345678	345683	-	GTCGGT	37.0	0.0	1	0	32.04479752494226	27.269091410502398
chr4	354952	354957	-	GTCGGT	0.0	0.0	0	0	19.85085752168483	0.4906770594889079
chr1	355392	355397	-	GTCGGT	0.0	0.0	0	0	0.6573287772196114	1.477573126332055
chr3	355553	355558	-	GTCGGT	81.0	728.0	1	1	83.35330607551721	542.9263771819066
chr5	359842	359847	-	GTCGGT	22.6	0.0	1	0	6.243142246115289	1.0178311012087726
chr1	365508	365513	-	GTCGGT	235.0	403.0	1	1	357.315210764909	334.4282106067497
chr1	369776	369781	-	GTCGGT	0.0	0.0	0	0	1.036971628153624	3.190131046722193
chr1	370912	370917	-	GTCGGT	141.0	62.0	1	1	137.64290973968053	34.33627890500393
chr1	372095	372100	-	GTCGGT	0.0	0.0	0	0	0.6573287772196114	1.3710120058440038
chr3	372599	372604	-	GTCGGT	38.3	38.0	1	1	59.41427102935917	24.11491167427471
chr4	383621	383626	-	GTCGGT	48.0	0.0	1	0	41.81039430267432	0.8144019943696418
chr3	384604	384609	-	GTCGGT	24.3	38.0	1	1	36.11926342021349	54.129434175757574
chr1	386114	386119	-	GTCGGT	61.0	71.0	1	1	115.85477835552722	148.10147452266582
chr1	389698	389703	-	GTCGGT	0.0	0.0	0	0	13.059859967796754	0.6208561324182905
chr1	394110	394115	-	GTCGGT	0.0	0.0	0	0	2.210895554887363	0.727402842830894
chr5	396339	396344	-	GTCGGT	101.0	491.5	1	1	123.05638873133721	415.022264893035
chr2	397088	397093	-	GTCGGT	139.0	64.0	1	1	163.42209455564338	36.03082186456316
chr3	399083	399088	-	GTCGGT	33.0	107.0	1	1	37.4140222269099	65.71230239437102
chr1	404354	404359	-	GTCGGT	211.8	203.6	1	1	280.54722622181197	144.75277407030023
chr1	405031	405036	-	GTCGGT	50.0	0.0	1	0	91.45216394063416	0.4434148258777743
chr2	405283	405288	-	GTCGGT	0.0	0.0	0	0	0.7010937990583577	0.7694437960623753
chr3	409409	409414	-	GTCGGT	0.0	0.0	0	0	0.6573287772196114	0.48288766692212054
chr5	412537	412542	-	GTCGGT	0.0	0.0	0	0	0.6722992789902017	5.413838472766349
chr1	413896	413901	-	GTCGGT	115.0	516.0	1	1	132.96404681432645	393.17744589989866
chr4	415386	415391	-	GTCGGT	0.0	0.0	0	0	1.175232060176752	2.6308342487051513
chr1	416136	416141	-	GTCGGT	75.0	0.0	1	0	53.964231628725926	0.7340687664717512
chr5	416880	416885	-	GTCGGT	0.0	0.0	0	0	0.7198717313057893	2.894593676493919
chr5	416904	416909	-	GTCGGT	0.0	89.0	0	1	12.068217166044416	7.658594177457469
chr4	418981	418986	-	GTCGGT	0.0	0.0	0	0	0.8258536880082012	0.48288766692212054
chr3	421260	421265	-	GTCGGT	124.0	169.0	1	1	46.922983777269486	1.0336325592844595
chr4	425000	425005	-	GTCGGT	0.0	88.0	0	1	2.471578911462302	81.19428966641458
chr1	426914	426919	-	GTCGGT	55.0	0.0	1	0	54.03027471497501	0.8186940536378785
chr5	435505	435510	-	GTCGGT	117.9	664.9	1	1	144.63049538268896	426.42814697581633
chr5	436009	436014	-	GTCGGT	0.0	114.1	0	1	26.96234836877725	93.98004093470985
chr3	437148	437153	-	GTCGGT	86.8	0.0	1	0	73.02214131950421	12.686008195396894
chr3	442923	442928	-	GTCGGT	0.0	0.0	0	0	0.7875212468947866	0.45338065940632016
chr3	448162	448167	-	GTCGGT	197.0	0.0	1	0	129.13607928552733	3.074410236753828
chr4	448424	448429	-	GTCGGT	54.0	0.0	1	0	70.265424931778	16.65037273696825
chr1	450104	450109	-	GTCGGT	0.0	0.0	0	0	0.616611213908091	0.4576863486719823
chr4	452637	452642	-	GTCGGT	0.0	0.0	0	0	0.7486028175853238	5.695248356530778
chr3	453769	453774	-	GTCGGT	27.0	258.0	1	1	17.042889564974228	215.62677280230074
chr2	454631	454636	-	GTCGGT	222.9	260.0	1	1	189.60454524145132	186.80699227658423
chr5	457751	457756	-	GTCGGT	49.0	0.0	1	0	49.23822871545656	0.6818465372558522
chr3	458533	458538	-	GTCGGT	31.4	91.0	1	1	45.78810509428138	71.90516002838177
chr5	460270	460275	-	GTCGGT	83.0	49.1	1	1	52.30364695862075	39.06370058938065
chr4	460379	460384	-	GTCGGT	0.0	0.0	0	0	0.679933454947342	0.6364731393670957
chr1	464139	464144	-	GTCGGT	101.0	131.0	1	1	0.7198717313057893	1.3710120058440038
chr5	464419	464424	-	GTCGGT	23.7	234.1	1	1	35.153433486650925	204.10862911809775
chr4	464679	464684	-	GTCGGT	0.0	0.0	0	0	25.824623406910654	72.34552345076916
chr1	467890	467895	-	GTCGGT	125.0	270.0	1	1	152.8994669114211	275.8380691067279
chr4	473961	473966	-	GTCGGT	59.0	0.0	1	0	114.88867794476576	43.97313452437166
chr1	476620	476625	-	GTCGGT	0.0	0.0	0	0	0.8279554360817718	5.140283148344513
chr3	476688	476693	-	GTCGGT	0.0	0.0	0	0	0.7336323158147335	0.4576863486719823
chr3	478907	478912	-	GTCGGT	46.1	126.7	1	1	36.36259194130911	90.45240342822868
chr3	479174	479179	-	GTCGGT	36.9	212.3	1	1	16.803818039896044	169.2143782204092
chr5	481380	481385	-	GTCGGT	71.0	602.0	1	1	129.48783147444274	435.2407951249623
chr2	482394	482399	-	GTCGGT	30.0	91.0	1	1	33.90606010064931	88.99246522147729
chr1	485018	485023	-	GTCGGT	0.0	0.0	0	0	17.015941422355542	0.6287306492058736
chr2	485515	485520	-	GTCGGT	106.0	0.0	1	0	138.387991074864	0.8504262424806031
chr4	486544	486549	-	GTCGGT	0.0	0.0	0	0	25.16577799121493	0.472284640015517
chr5	486568	486573	-	GTCGGT	82.4	46.0	1	1	0.8205999592997063	0.4576863486719823
chr4	486927	486932	-	GTCGGT	90.0	0.0	1	0	0.8100867266908968	0.5932566945595596
chr5	489222	489227	-	GTCGGT	0.0	0.0	0	0	2.717819044246743	9.557356847508698
chr1	490832	490837	-	GTCGGT	0.0	0.0	0	0	0.6522758401839038	0.6174455825986597
chr4	490854	490859	-	GTCGGT	24.0	0.0	1	0	39.59151444531753	0.5116926180568121
chr5	491517	491522	-	GTCGGT	46.0	0.0	1	0	0.8205999592997063	0.4576863486719823
chr5	494136	494141	-	GTCGGT	0.0	0.0	0	0	22.174403340246723	6.932880785232877
chr3	497122	497127	-	GTCGGT	0.0	0.0	0	0	0.8250572284614871	1.133640746987844
chr2	501250	501255	-	GTCGGT	0.0	0.0	0	0	0.6522758401839038	0.4773551375400749
chr3	503831	503836	-	GTCGGT	0.0	0.0	0	0	1.0777730783246167	0.9409731965551072
chr1	504036	504041	-	GTCGGT	0.0	0.0	0	0	0.6573287772196114	0.4958715088157634
chr2	504865	504870	-	GTCGGT	118.0	0.0	1	0	148.4736417304064	19.051017832601634
chr3	505093	505098	-	GTCGGT	0.0	0.0	0	0	0.6722992789902017	0.4576863486719823
chr1	505740	505745	-	GTCGGT	0.0	0.0	0	0	3.8601145749953485	0.5755467257481874
chr5	506281	506286	-	GTCGGT	132.0	0.0	1	0	169.18601312011296	0.4576863486719823
chr4	507096	507101	-	GTCGGT	0.0	0.0	0	0	9.21732312267763	0.472284640015517
chr1	508269	508274	-	GTCGGT	0.0	0.0	0	0	4.958597531116385	0.5291162344366899
chr3	512206	512211	-	GTCGGT	0.0	61.0	0	1	23.890766770465177	54.55594210715038
chr4	513521	513526	-	GTCGGT	0.0	0.0	0	0	0.6573287772196114	0.4773551375400749
chr2	517270	517275	-	GTCGGT	0.0	0.0	0	0	0.7625875872798437	0.910408832239892
chr4	518861	518866	-	GTCGGT	0.0	0.0	0	0	1.4258731502762088	0.472284640015517
chr1	521058	521063	-	GTCGGT	53.2	224.2	1	1	52.52983991190085	133.68714577079524
chr1	521378	521383	-	GTCGGT	0.0	0.0	0	0	0.6573287772196114	0.48269717167681764
chr5	523560	523565	-	GTCGGT	0.0	0.0	0	0	4.195563496806749	0.4576863486719823
chr1	526851	526856	-	GTCGGT	0.0	0.0	0	0	46.14746479478709	7.588436966868359
chr2	531732	531737	-	GTCGGT	0.0	0.0	0	0	0.6573287772196114	0.4576863486719823
chr2	531863	531868	-	GTCGGT	0.0	0.0	0	0	0.7931492370455412	0.5358464776461141
chr5	532701	532706	-	GTCGGT	190.0	589.0	1	1	122.1739983499449	233.07995628799603
chr5	532707	532712	-	GTCGGT	190.0	589.0	1	1	112.25484541096078	204.0129084727504
chr5	532713	532718	-	GTCGGT	190.0	589.0	1	1	20.091133719041856	17.963277453217263
chr3	533729	533734	-	GTCGGT	0.0	39.0	0	1	2.922280117833059	49.34991082868991
chr3	535978	535983	-	GTCGGT	0.0	0.0	0	0	0.6573287772196114	0.4576863486719823
chr1	536615	536620	-	GTCGGT	0.0	114.2	0	1	7.691855624166468	88.56085647539219
chr1	536777	536782	-	GTCGGT	22.4	0.0	1	0	10.46441645733622	14.373075489169205
chr1	539462	539467	-	GTCGGT	75.0	65.0	1	1	85.55595155788764	60.31707051522531
chr4	539625	539630	-	GTCGGT	123.0	150.0	1	1	102.76620521388956	83.78795359278843
chr5	540326	540331	-	GTCGGT	0.0	108.0	0	1	4.958241376541928	110.87522147241715
chr2	543368	543373	-	GTCGGT	0.0	0.0	0	0	0.6573287772196114	0.4773551375400749
chr3	545005	545010	-	GTCGGT	78.0	319.0	1	1	187.26760014396183	354.31879994442556
chr4	545778	545783	-	GTCGGT	86.0	0.0	1	0	133.86440020583524	2.2504560828826974
chr3	545874	545879	-	GTCGGT	0.0	170.8	0	1	2.7097915793212746	151.60176290177958
chr4	548272	548277	-	GTCGGT	41.0	272.0	1	1	16.051599742422948	189.0359785502583
chr1	557782	557787	-	GTCGGT	0.0	0.0	0	0	0.7335661110431713	0.7106849063098618
chr3	560862	560867	-	GTCGGT	55.0	0.0	1	0	97.74003506261147	0.4576863486719823
chr5	565629	565634	-	GTCGGT	0.0	0.0	0	0	0.6573287772196114	3.1006477184524774
chr3	565810	565815	-	GTCGGT	123.0	309.8	1	1	135.8293711431821	288.8767057494299
chr3	566016	566021	-	GTCGGT	0.0	0.0	0	0	0.6573287772196114	0.5752600180191237
chr1	570616	570621	-	GTCGGT	0.0	0.0	0	0	0.6573287772196114	0.48288766692212054
chr5	570975	570980	-	GTCGGT	28.0	102.0	1	1	6.211648495077661	69.45846025250677
chr3	571082	571087	-	GTCGGT	102.0	0.0	1	0	99.59467784626321	2.5010087413610775
chr3	571853	571858	-	GTCGGT	0.0	0.0	0	0	10.45180844795316	0.5571384764568813
chr4	574528	574533	-	GTCGGT	218.0	0.0	1	0	208.87898873266218	9.756897026004536
chr4	575921	575926	-	GTCGGT	356.0	62.0	1	1	366.3089187362634	30.106633056971884
chr5	580394	580399	-	GTCGGT	0.0	0.0	0	0	4.9352084588572955	0.47023349513427676
chr5	581455	581460	-	GTCGGT	36.0	0.0	1	0	44.066114480933344	2.5199949297948585
chr1	585821	585826	-	GTCGGT	0.0	0.0	0	0	0.8774741899637053	23.976216079113808
chr5	589870	589875	-	GTCGGT	200.0	168.0	1	1	310.3085275637301	191.90056455255748
chr4	593642	593647	-	GTCGGT	0.0	0.0	0	0	0.8155470222639988	0.48288766692212054
chr2	593691	593696	-	GTCGGT	0.0	0.0	0	0	0.6573287772196114	0.48288766692212054
chr1	594514	594519	-	GTCGGT	0.0	0.0	0	0	5.644479251328194	0.47023349513427676
chr4	595076	595081	-	GTCGGT	0.0	62.0	0	1	40.48057869926062	127.85433882185309
chr4	596821	596826	-	GTCGGT	0.0	115.0	0	1	34.195985437875535	93.2602081526152
chr5	599615	599620	-	GTCGGT	0.0	0.0	0	0	12.180276671443163	0.4576863486719823
chr3	604315	604320	-	GTCGGT	61.0	40.0	1	1	46.68892968833063	26.103192077543497
chr2	606563	606568	-	GTCGGT	52.0	0.0	1	0	47.337313778588396	0.4773551375400749
chr1	611233	611238	-	GTCGGT	211.9	435.8	1	1	118.79812827688758	217.34279235892038
chr1	611299	611304	-	GTCGGT	61.0	0.0	1	0	25.030579109175978	1.3126683698972283
chr1	613503	613508	-	GTCGGT	84.0	119.0	1	1	42.171884878979064	38.224508755179166
chr1	613515	613520	-	GTCGGT	84.0	119.0	1	1	38.894649208244154	43.179327538073046
chr2	615537	615542	-	GTCGGT	93.0	0.0	1	0	115.55684642981231	0.4576863486719823
chr4	616630	616635	-	GTCGGT	0.0	0.0	0	0	0.6573287772196114	0.4576863486719823
chr1	619148	619153	-	GTCGGT	0.0	130.7	0	1	2.431416975106301	65.96698325356098
chr5	620878	620883	-	GTCGGT	31.3	214.0	1	1	26.05361082954077	200.44506940942296
chr1	621723	621728	-	GTCGGT	0.0	0.0	0	0	5.594448557043486	8.984110865454163
chr3	624535	624540	-	GTCGGT	24.0	0.0	1	0	18.04611363431673	0.677973678353322
chr5	625676	625681	-	GTCGGT	0.0	68.0	0	1	11.978678491834456	58.771943617192186
chr4	630610	630615	-	GTCGGT	54.0	0.0	1	0	50.79632580207225	0.46809888033328295
chr5	632286	632291	-	GTCGGT	0.0	0.0	0	0	0.6573287772196114	0.4576863486719823
chr4	636500	636505	-	GTCGGT	0.0	0.0	0	0	0.7198717313057893	1.3541572177347794
chr5	639010	639015	-	GTCGGT	372.0	143.0	1	1	413.95894632494543	110.0811665425895
chr5	643168	643173	-	GTCGGT	96.0	80.0	1	1	123.1595699503376	56.849029100073466
chr3	647416	647421	-	GTCGGT	0.0	0.0	0	0	0.7148187942700819	1.5219911006648459
chr5	654821	654826	-	GTCGGT	0.0	0.0	0	0	0.7477211191694687	0.5503454074980492
chr3	655911	655916	-	GTCGGT	27.0	0.0	1	0	50.00091021187372	5.329820847973987
chr1	657795	657800	-	GTCGGT	0.0	0.0	0	0	5.58635155872353	0.4576863486719823
chr1	660041	660046	-	GTCGGT	194.0	50.0	1	1	175.7312421408107	25.44026277463814
chr1	662586	662591	-	GTCGGT	188.0	56.0	1	1	158.4607047955466	31.915703287588194
chr2	662760	662765	-	GTCGGT	46.0	64.0	1	1	64.1162492667185	25.321969748529277
chr3	663161	663166	-	GTCGGT	0.0	0.0	0	0	0.7875212468947866	0.6174455825986597
chr4	663540	663545	-	GTCGGT	0.0	0.0	0	0	11.33238807114681	3.148572328960065
chr5	669992	669997	-	GTCGGT	131.0	247.0	1	1	191.65954987539715	211.91296100202854
chr5	679692	679697	-	GTCGGT	0.0	0.0	0	0	42.80995101151818	7.995153275468022
chr2	679779	679784	-	GTCGGT	0.0	0.0	0	0	0.7198717313057893	19.151902845535446
chr1	680238	680243	-	GTCGGT	49.0	0.0	1	0	66.03776410594364	0.8243063822873513
chr1	681177	681182	-	GTCGGT	35.0	71.0	1	1	90.78452336701321	58.814656078322294
chr2	689628	689633	-	GTCGGT	0.0	38.0	0	1	0.6977629664065965	0.7478683312403472
chr2	689680	689685	-	GTCGGT	0.0	0.0	0	0	0.8205999592997063	0.48288766692212054
chr3	695021	695026	-	GTCGGT	0.0	0.0	0	0	0.8567803907926695	0.4576863486719823
chr2	697734	697739	-	GTCGGT	34.0	0.0	1	0	53.416157785934345	1.738788871171241
chr4	697756	697761	-	GTCGGT	0.0	0.0	0	0	0.6573287772196114	0.472284640015517
chr1	699235	699240	-	GTCGGT	102.0	350.0	1	1	111.1350725923808	230.35570280312126
chr4	702584	702589	-	GTCGGT	286.0	0.0	1	0	319.05977815041024	26.917287085429653
chr1	703495	703500	-	GTCGGT	0.0	0.0	0	0	1.9804209263014116	0.893636511175016
chr4	708808	708813	-	GTCGGT	90.0	82.0	1	1	108.58205802126797	74.14189477038676
chr5	709791	709796	-	GTCGGT	0.0	0.0	0	0	0.6494676450939547	1.6723529207343872
chr5	713517	713522	-	GTCGGT	46.0	415.0	1	1	49.99707250825788	249.84402016001044
chr4	714417	714422	-	GTCGGT	0.0	0.0	0	0	2.8055139260725315	0.6494858079415354
chr5	717620	717625	-	GTCGGT	44.0	159.0	1	1	56.49779014441174	134.15407696064918
chr2	719816	719821	-	GTCGGT	46.0	72.0	1	1	36.75523052864077	54.89221083987951
chr3	722711	722716	-	GTCGGT	0.0	0.0	0	0	0.6573287772196114	0.472284640015517
chr5	725426	725431	-	GTCGGT	0.0	0.0	0	0	0.8150045487820619	1.1653084276934538
chr5	726518	726523	-	GTCGGT	0.0	0.0	0	0	0.8150045487820619	1.130692618462356
chr5	726587	726592	-	GTCGGT	27.8	40.3	1	1	7.596847424235844	0.5755467257481874
chr5	726652	726657	-	GTCGGT	0.0	0.0	0	0	6.830104105219591	0.5755467257481874
chr3	728041	728046	-	GTCGGT	27.0	0.0	1	0	55.04349423224854	0.472284640015517
chr4	732575	732580	-	GTCGGT	28.4	265.0	1	1	13.104442988739068	156.76865663197026
chr5	732770	732775	-	GTCGGT	100.0	34.0	1	1	117.877751328131	1.0755588636120168
chr4	734505	734510	-	GTCGGT	0.0	45.0	0	1	0.6659027835994376	7.99238122331678
chr4	736344	736349	-	GTCGGT	0.0	0.0	0	0	0.7335661110431713	0.7279554977015212
chr5	739212	739217	-	GTCGGT	22.7	334.3	1	1	6.206036010896817	244.9970558991628
chr3	744647	744652	-	GTCGGT	0.0	0.0	0	0	3.2990161577864	0.4919534288836096
chr3	745488	745493	-	GTCGGT	23.1	0.0	1	0	31.332197678038114	8.462828561138
chr3	748488	748493	-	GTCGGT	0.0	0.0	0	0	0.6947124963322894	0.4576863486719823
chr3	748822	748827	-	GTCGGT	0.0	163.0	0	1	20.564981939150375	108.56431879136296
chr3	753655	753660	-	GTCGGT	44.0	186.0	1	1	42.245561314248825	104.8521361668845
chr3	755429	755434	-	GTCGGT	161.0	132.0	1	1	111.84089495295325	83.53430875448935
chr5	757492	757497	-	GTCGGT	0.0	0.0	0	0	0.876004650257282	0.727546615285201
chr2	758857	758862	-	GTCGGT	183.0	481.0	1	1	163.95176327185803	366.49910276972827
chr2	763765	763770	-	GTCGGT	31.9	0.0	1	0	0.7810652504542244	1.7646874409794588
chr2	764142	764147	-	GTCGGT	67.1	0.0	1	0	53.964345826022786	0.4576863486719823
chr1	765550	765555	-	GTCGGT	103.0	0.0	1	0	94.43437734251502	6.033178105012131
chr2	769529	769534	-	GTCGGT	0.0	0.0	0	0	0.6573287772196114	1.3710120058440038
chr5	769818	769823	-	GTCGGT	0.0	0.0	0	0	0.7281096650896557	0.727592091783743
chr2	771925	771930	-	GTCGGT	0.0	0.0	0	0	0.6863502534562838	0.8591229652413457
chr2	772642	772647	-	GTCGGT	157.0	427.0	1	1	202.32104116562303	347.24947158668283
chr5	773551	773556	-	GTCGGT	0.0	0.0	0	0	0.8496214355363789	0.6598983396028361
chr3	777285	777290	-	GTCGGT	96.0	52.8	1	1	101.45824594938912	47.667582304755214
chr5	778624	778629	-	GTCGGT	0.0	0.0	0	0	0.6573287772196114	0.4576863486719823
chr4	779777	779782	-	GTCGGT	0.0	46.0	0	1	0.6573287772196114	53.10062725264115
chr4	780055	780060	-	GTCGGT	58.0	339.0	1	1	108.1616214822061	409.9664870510158
chr4	780508	780513	-	GTCGGT	82.0	0.0	1	0	63.43387096533656	9.410118518011672
chr1	780809	780814	-	GTCGGT	0.0	0.0	0	0	16.238615906229903	23.493884182230637
chr5	783645	783650	-	GTCGGT	92.0	345.0	1	1	107.21493503707399	281.42387432965467
chr5	788418	788423	-	GTCGGT	0.0	0.0	0	0	0.7875212468947866	0.531540788380452
chr4	795867	795872	-	GTCGGT	30.0	134.0	1	1	33.047694917386956	106.76623536552388
chr5	798825	798830	-	GTCGGT	0.0	0.0	0	0	11.831601352999854	4.7614118250408275
chr2	800037	800042	-	GTCGGT	103.0	279.0	1	1	118.06895206321757	214.5557972425288
chr4	800703	800708	-	GTCGGT	38.0	160.0	1	1	31.857238186405702	86.48458460136176
chr4	801006	801011	-	GTCGGT	37.0	0.0	1	0	54.58598678593885	10.746466277928604
chr4	801483	801488	-	GTCGGT	0.0	0.0	0	0	97.22056819738886	49.0439042791123
chr4	801516	801521	-	GTCGGT	144.0	615.0	1	1	100.04758593012761	384.89765643779015
chr5	803368	803373	-	GTCGGT	95.0	423.0	1	1	125.15726757472206	374.7115166370885
chr3	807846	807851	-	GTCGGT	0.0	0.0	0	0	1.0257748702732101	0.8186940536378785
chr4	810390	810395	-	GTCGGT	22.0	52.6	1	1	19.27976544475248	41.2583151312563
chr4	817311	817316	-	GTCGGT	0.0	90.0	0	1	4.23078071410677	49.30756477300956
chr4	821610	821615	-	GTCGGT	0.0	0.0	0	0	0.6573287772196114	0.4576863486719823
chr1	822956	822961	-	GTCGGT	0.0	0.0	0	0	0.6863502534562838	0.7011532975581524
chr2	824404	824409	-	GTCGGT	0.0	0.0	0	0	2.0898139544135916	1.7252992197175718
chr1	824773	824778	-	GTCGGT	101.0	93.0	1	1	11.909107001903884	33.36972487863959
chr2	826477	826482	-	GTCGGT	0.0	0.0	0	0	0.6573287772196114	0.4576863486719823
chr2	827604	827609	-	GTCGGT	26.0	42.0	1	1	4.651782912335328	17.897708527491996
chr1	829850	829855	-	GTCGGT	0.0	0.0	0	0	3.633931785579728	1.3725335401078458
chr2	832661	832666	-	GTCGGT	79.0	290.0	1	1	145.05738428812154	288.93515342188033
chr3	844422	844427	-	GTCGGT	0.0	0.0	0	0	0.8978949671897957	3.736600909773364
chr3	847716	847721	-	GTCGGT	0.0	0.0	0	0	0.8978949671897957	3.0955939284745306
chr3	849645	849650	-	GTCGGT	120.0	121.0	1	1	197.72877990507703	113.07355624584214
chr5	850794	850799	-	GTCGGT	96.1	428.1	1	1	35.8476416124812	52.15357502354728
chr5	850802	850807	-	GTCGGT	96.1	428.1	1	1	44.05330222308586	169.76851717827503
chr3	852051	852056	-	GTCGGT	38.0	0.0	1	0	52.12418596645496	0.4904860953401991
chr5	853687	853692	-	GTCGGT	47.0	48.2	1	1	47.58061744856767	55.11355657298875
chr4	853926	853931	-	GTCGGT	0.0	74.0	0	1	44.419161044655084	153.758124074576
chr5	854183	854188	-	GTCGGT	30.0	119.8	1	1	92.00287286185765	189.3511316734588
chr5	855389	855394	-	GTCGGT	0.0	30.0	0	1	54.664795117735196	107.83052148722257
chr5	858535	858540	-	GTCGGT	0.0	0.0	0	0	0.6947124963322894	0.4576863486719823
chr3	861079	861084	-	GTCGGT	157.0	0.0	1	0	142.39586816185806	0.42258491965171086
chr1	862594	862599	-	GTCGGT	0.0	0.0	0	0	6.208828712949704	15.541447562268656
chr2	863065	863070	-	GTCGGT	55.0	0.0	1	0	71.12950824895702	6.075316155408445
chr2	865418	865423	-	GTCGGT	76.0	0.0	1	0	109.21548760793898	0.4773551375400749
chr4	871997	872002	-	GTCGGT	0.0	0.0	0	0	1.6864741350592636	0.7315418398609986
chr1	873775	873780	-	GTCGGT	0.0	0.0	0	0	0.7072897262556315	0.4576863486719823
chr5	876217	876222	-	GTCGGT	0.0	0.0	0	0	0.6863502534562838	0.6494858079415354
chr2	883368	883373	-	GTCGGT	39.0	0.0	1	0	92.29174051343486	1.1130080539311393
chr5	884955	884960	-	GTCGGT	0.0	67.6	0	1	4.737260204908311	47.31262873477727
chr5	885022	885027	-	GTCGGT	183.9	286.4	1	1	201.73689302921846	106.98638790027839
chr2	887468	887473	-	GTCGGT	0.0	0.0	0	0	88.17385016244698	33.50744120413756
chr3	890428	890433	-	GTCGGT	0.0	126.0	0	1	0.920641011689948	106.90447039220159
chr5	894457	894462	-	GTCGGT	130.0	0.0	1	0	140.6903108887035	1.1300190168595048
chr3	896607	896612	-	GTCGGT	0.0	0.0	0	0	14.90981941806934	3.667713175387051
chr2	897379	897384	-	GTCGGT	0.0	0.0	0	0	88.17385016244698	33.50744120413756
chr1	898972	898977	-	GTCGGT	0.0	0.0	0	0	0.6573287772196114	0.4576863486719823
chr5	899494	899499	-	GTCGGT	0.0	0.0	0	0	1.0553098012832633	2.6676722565792153
chr1	904032	904037	-	GTCGGT	0.0	254.0	0	1	1.107835659938476	215.60933137668684
chr4	904992	904997	-	GTCGGT	188.0	446.0	1	1	118.57075842705255	322.8920855591514
chr3	905334	905339	-	GTCGGT	0.0	0.0	0	0	3.7604367994181978	1.1586093484736022
chr1	906446	906451	-	GTCGGT	67.0	67.0	1	1	66.54039497373923	55.96349417956488
chr5	909203	909208	-	GTCGGT	27.0	88.0	1	1	31.39474910946622	76.28457608996132
chr3	913205	913210	-	GTCGGT	251.0	627.0	1	1	177.59922346580618	485.19680371702657
chr1	913652	913657	-	GTCGGT	23.4	0.0	1	0	27.512514313955656	0.472284640015517
chr5	914203	914208	-	GTCGGT	0.0	0.0	0	0	2.2319480423313456	1.6366442220772193
chr3	919752	919757	-	GTCGGT	0.0	0.0	0	0	21.129925052858834	6.653389152870336
chr1	920717	920722	-	GTCGGT	96.0	43.0	1	1	259.724863200013	47.0578817778961
chr2	921526	921531	-	GTCGGT	121.0	169.0	1	1	173.6312148771832	166.64331286986913
chr5	923083	923088	-	GTCGGT	115.0	543.0	1	1	123.43595279043124	310.7529195912897
chr5	927189	927194	-	GTCGGT	66.0	107.0	1	1	87.69293643785392	131.6805972429362
chr5	938073	938078	-	GTCGGT	61.5	190.2	1	1	59.52873445453094	117.09363276557168
chr5	938914	938919	-	GTCGGT	67.0	0.0	1	0	85.2788789910301	0.47023349513427676
chr4	938942	938947	-	GTCGGT	42.0	349.0	1	1	54.46746980991801	237.75202356813966
chr3	945114	945119	-	GTCGGT	23.0	168.0	1	1	49.88952196831052	177.64542760288865
chr2	945479	945484	-	GTCGGT	189.0	231.0	1	1	175.305829047887	174.4389228584308
chr5	947387	947392	-	GTCGGT	36.0	0.0	1	0	50.57457450665382	1.4465902110608275
chr1	950699	950704	-	GTCGGT	58.0	132.0	1	1	69.42097366744002	115.37167533762904
chr3	953604	953609	-	GTCGGT	0.0	0.0	0	0	0.6722992789902017	0.4904860953401991
chr4	953881	953886	-	GTCGGT	0.0	0.0	0	0	22.734946745881206	6.449771504516268
chr3	955843	955848	-	GTCGGT	157.0	640.0	1	1	127.2105905612133	373.0179010378204
chr2	956974	956979	-	GTCGGT	0.0	29.0	0	1	0.6573287772196114	2.2983382215492547
chr4	959470	959475	-	GTCGGT	0.0	0.0	0	0	23.084766079375584	26.13886929310779
chr2	961195	961200	-	GTCGGT	0.0	0.0	0	0	8.02167159348163	0.6310933884681444
chr1	966821	966826	-	GTCGGT	0.0	0.0	0	0	1.4548946265128813	0.6598983396028361
chr2	972387	972392	-	GTCGGT	107.0	0.0	1	0	193.0978474224532	9.932650448094586
chr5	973816	973821	-	GTCGGT	27.9	314.7	1	1	50.888718492206564	206.83074507234522
chr5	973983	973988	-	GTCGGT	123.1	151.3	1	1	154.40750647692593	167.33319084074824
chr3	976520	976525	-	GTCGGT	52.0	220.0	1	1	52.700753800518946	170.54357679818568
chr3	977113	977118	-	GTCGGT	123.2	42.0	1	1	166.50068864990797	71.13943870079682
chr3	980296	980301	-	GTCGGT	168.0	89.2	1	1	168.9614457146293	76.90830269396804
chr1	981680	981685	-	GTCGGT	33.0	51.0	1	1	11.669034035947345	24.512887394239126
chr2	982230	982235	-	GTCGGT	263.0	148.9	1	1	319.8104113790544	114.73962822917076
chr2	982622	982627	-	GTCGGT	31.0	0.0	1	0	33.337416898012975	19.305994802121408
chr1	983180	983185	-	GTCGGT	145.2	0.0	1	0	150.71076934509927	0.9233251831803904
chr5	988628	988633	-	GTCGGT	75.0	590.0	1	1	113.03152481743723	526.6909466909656
chr5	989930	989935	-	GTCGGT	362.1	594.0	1	1	354.50782075914844	446.8003936907988
chr5	990062	990067	-	GTCGGT	169.9	69.0	1	1	164.04939851291897	72.95794939448943
chr5	991673	991678	-	GTCGGT	0.0	215.0	0	1	3.0084281472019554	196.8028887631617
chr3	995804	995809	-	GTCGGT	0.0	0.0	0	0	0.7090972138834492	0.4773551375400749
chr1	996049	996054	-	GTCGGT	23.0	0.0	1	0	17.35120675777748	2.6301281641877545
chr3	1003886	1003891	-	GTCGGT	0.0	0.0	0	0	0.9125908644757382	0.4576863486719823
chr3	1004905	1004910	-	GTCGGT	0.0	33.0	0	1	9.582077506838905	6.624051772217216
chr1	1007252	1007257	-	GTCGGT	101.0	64.0	1	1	170.8539530591805	59.585139737994155
chr5	1008067	1008072	-	GTCGGT	54.0	91.0	1	1	45.917414121266326	74.46081968175783
chr4	1009429	1009434	-	GTCGGT	0.0	0.0	0	0	0.7625875872798437	0.7328028894170963
chr5	1014057	1014062	-	GTCGGT	91.0	292.0	1	1	128.0396264026634	371.5558330860352
chr3	1015114	1015119	-	GTCGGT	101.0	0.0	1	0	112.34654341486065	0.8978402594782484
chr4	1016178	1016183	-	GTCGGT	53.0	71.8	1	1	105.34026684193663	45.34956462595027
chr4	1016240	1016245	-	GTCGGT	53.0	146.2	1	1	56.145078878757595	56.003168685597345
chr2	1016646	1016651	-	GTCGGT	97.0	271.0	1	1	128.40134788245666	263.286446107046
chr2	1025074	1025079	-	GTCGGT	40.0	35.0	1	1	28.828802829975135	17.991855120056105
chr5	1033229	1033234	-	GTCGGT	0.0	0.0	0	0	0.6573287772196114	0.4576863486719823
chr1	1035846	1035851	-	GTCGGT	145.0	340.9	1	1	164.00305534428114	191.94538089752365
chr3	1039598	1039603	-	GTCGGT	0.0	0.0	0	0	0.6573287772196114	0.4773551375400749
chr2	1041949	1041954	-	GTCGGT	0.0	0.0	0	0	0.642122930789735	0.48288766692212054
chr2	1044427	1044432	-	GTCGGT	24.0	72.0	1	1	22.556095679989177	73.9030776572007
chr1	1050844	1050849	-	GTCGGT	0.0	0.0	0	0	2.027578548556784	19.78850687951981
chr1	1055081	1055086	-	GTCGGT	0.0	0.0	0	0	10.398311444456425	0.47023349513427676
chr3	1057444	1057449	-	GTCGGT	135.0	89.4	1	1	113.45311536778786	35.98690803021727
chr3	1057524	1057529	-	GTCGGT	44.0	61.6	1	1	45.39974264470785	7.225679164736825
chr4	1057613	1057618	-	GTCGGT	0.0	0.0	0	0	0.8150045487820619	0.8186940536378785
chr3	1060956	1060961	-	GTCGGT	34.5	0.0	1	0	22.997935640973484	0.48288766692212054
chr3	1061039	1061044	-	GTCGGT	52.5	34.1	1	1	23.136734185657577	0.48288766692212054
chr1	1069425	1069430	-	GTCGGT	231.0	113.0	1	1	220.3626814265006	99.30745153904468
chr3	1069453	1069458	-	GTCGGT	0.0	0.0	0	0	7.216829662757217	0.49232614925397705
chr5	1072109	1072114	-	GTCGGT	136.0	0.0	1	0	111.0903547230055	0.4576863486719823
chr1	1073094	1073099	-	GTCGGT	71.0	54.0	1	1	105.498875649363	42.796752001155795
chr5	1074799	1074804	-	GTCGGT	62.0	0.0	1	0	42.66361470083539	5.802574393897705
chr2	1081650	1081655	-	GTCGGT	57.3	125.0	1	1	48.24747107799013	87.49403347048319
chr1	1082231	1082236	-	GTCGGT	0.0	108.3	0	1	4.529349887752087	87.61193784555924
chr1	1083369	1083374	-	GTCGGT	65.0	35.0	1	1	103.68054041636185	23.658758165523597
chr2	1084842	1084847	-	GTCGGT	0.0	130.0	0	1	19.402035542756682	126.22157985092984
chr3	1086144	1086149	-	GTCGGT	53.0	295.0	1	1	81.79225952285864	287.8114130381389
chr4	1090653	1090658	-	GTCGGT	46.0	78.0	1	1	50.95314887485011	52.15185530491466
chr3	1095065	1095070	-	GTCGGT	0.0	0.0	0	0	0.6722992789902017	0.5969497816480498
chr4	1101424	1101429	-	GTCGGT	73.0	678.0	1	1	105.86212138545868	552.4622923891853
chr1	1108919	1108924	-	GTCGGT	55.2	501.0	1	1	152.5488258322493	373.52981791085364
chr1	1108926	1108931	-	GTCGGT	55.2	501.0	1	1	0.8150045487820619	46.25067058932687
chr1	1109599	1109604	-	GTCGGT	0.0	0.0	0	0	0.6573287772196114	0.48269717167681764
chr1	1112880	1112885	-	GTCGGT	114.0	458.0	1	1	164.22825472544068	347.7799342478499
chr5	1115101	1115106	-	GTCGGT	56.0	0.0	1	0	123.55195075861876	0.4576863486719823
chr3	1116711	1116716	-	GTCGGT	228.0	69.0	1	1	268.90971318677765	99.42835675237816
chr1	1122082	1122087	-	GTCGGT	90.2	0.0	1	0	124.49552191884723	21.993373573402618
chr4	1122346	1122351	-	GTCGGT	0.0	0.0	0	0	1.1044282562883678	0.7338763108584427
chr5	1122757	1122762	-	GTCGGT	156.0	253.0	1	1	260.1484742185582	206.60381412668463
chr3	1124432	1124437	-	GTCGGT	0.0	0.0	0	0	0.8593101918234872	7.924980998466771
chr4	1125853	1125858	-	GTCGGT	0.0	0.0	0	0	10.986402385073088	0.7400937617474954
chr5	1126532	1126537	-	GTCGGT	0.0	107.0	0	1	0.6889195745546233	58.72754241430475
chr3	1133492	1133497	-	GTCGGT	112.0	355.0	1	1	122.47048643413972	235.12951744792986
chr4	1133802	1133807	-	GTCGGT	0.0	0.0	0	0	0.6573287772196114	3.170209339759429
chr3	1134091	1134096	-	GTCGGT	0.0	79.0	0	1	0.7765308319023206	63.14098575261844
chr3	1135818	1135823	-	GTCGGT	48.8	85.7	1	1	36.50742903948313	58.97410822026497
chr4	1138613	1138618	-	GTCGGT	0.0	0.0	0	0	0.6573287772196114	0.472284640015517
chr1	1144275	1144280	-	GTCGGT	23.0	0.0	1	0	25.055417718077347	6.347926925177361
chr5	1144445	1144450	-	GTCGGT	27.0	146.2	1	1	4.677454696612343	98.44674559759623
chr5	1144496	1144501	-	GTCGGT	32.0	209.8	1	1	42.84417195038684	129.27763084657178
chr1	1149508	1149513	-	GTCGGT	74.0	0.0	1	0	50.80895450874053	0.4576863486719823
chr4	1151822	1151827	-	GTCGGT	29.0	0.0	1	0	40.833786173337906	7.141959626264797
chr4	1153986	1153991	-	GTCGGT	80.5	185.0	1	1	112.5586198752611	172.16004752435404
chr3	1154494	1154499	-	GTCGGT	222.5	357.9	1	1	332.99773823835227	346.01885897588846
chr5	1156760	1156765	-	GTCGGT	153.0	40.0	1	1	137.22779435194767	32.693829575377926
chr4	1158285	1158290	-	GTCGGT	87.0	341.0	1	1	124.68807280487968	337.79459690273416
chr2	1160335	1160340	-	GTCGGT	0.0	0.0	0	0	3.4929797637048132	1.3243121944945986
chr5	1161019	1161024	-	GTCGGT	26.0	112.0	1	1	16.481933985979303	122.11290609073704
chr5	1163390	1163395	-	GTCGGT	48.0	36.0	1	1	44.524055713696484	41.87875507858271
chr3	1172873	1172878	-	GTCGGT	101.0	104.0	1	1	137.68241214687544	89.84335769152997
chr2	1174527	1174532	-	GTCGGT	0.0	118.0	0	1	0.8362858927153799	99.71467977016682
chr5	1175920	1175925	-	GTCGGT	44.0	0.0	1	0	59.135211486064804	0.8772651930113449
chr1	1181821	1181826	-	GTCGGT	0.0	0.0	0	0	8.24479740508736	0.472284640015517
chr5	1182298	1182303	-	GTCGGT	0.0	0.0	0	0	0.6573287772196114	3.436592927200726
chr1	1188451	1188456	-	GTCGGT	247.0	84.0	1	1	283.2087163159373	59.076101441267774
chr1	1197681	1197686	-	GTCGGT	133.0	385.0	1	1	0.6573287772196114	0.4576863486719823
chr1	1197685	1197690	-	GTCGGT	133.0	385.0	1	1	139.6672856916903	216.52967210143763
chr1	1200513	1200518	-	GTCGGT	265.0	189.0	1	1	186.64908387997085	155.84973926079587
chr3	1209368	1209373	-	GTCGGT	132.0	0.0	1	0	145.18819664909253	0.7085183072844092
chr1	1209458	1209463	-	GTCGGT	176.0	131.0	1	1	190.2821010493959	170.1620153015285
chr2	1213577	1213582	-	GTCGGT	0.0	0.0	0	0	27.21396866111882	0.472284640015517
chr4	1215809	1215814	-	GTCGGT	0.0	0.0	0	0	8.785218259826056	0.594771031279482
chr1	1216944	1216949	-	GTCGGT	158.0	743.0	1	1	150.40329134681545	561.3503952528293
chr3	1217739	1217744	-	GTCGGT	230.0	196.0	1	1	304.4179436833437	203.2375746817049
chr3	1218328	1218333	-	GTCGGT	0.0	0.0	0	0	0.6573287772196114	0.472284640015517
chr2	1220271	1220276	-	GTCGGT	0.0	0.0	0	0	0.679933454947342	0.6364731393670957
chr4	1232750	1232755	-	GTCGGT	34.7	0.0	1	0	0.7625875872798437	1.0112276835972394
chr1	1236052	1236057	-	GTCGGT	0.0	0.0	0	0	2.33459159007768	0.6287306492058736
chr3	1239765	1239770	-	GTCGGT	39.0	0.0	1	0	36.43559413511408	0.48288766692212054
chr3	1241109	1241114	-	GTCGGT	88.0	528.0	1	1	115.68039765255268	462.08831174144615
chr5	1244109	1244114	-	GTCGGT	267.0	382.9	1	1	337.13601436930304	332.73120160529805
chr1	1244324	1244329	-	GTCGGT	252.0	319.0	1	1	265.54751162010217	176.9762295291405
chr4	1244882	1244887	-	GTCGGT	0.0	0.0	0	0	0.7171457286491267	0.5179311102871025
chr5	1249423	1249428	-	GTCGGT	258.0	314.0	1	1	304.7131101240737	273.7064482728368
chr5	1250230	1250235	-	GTCGGT	90.6	65.0	1	1	128.01567792599616	50.209920128452396
chr3	1257460	1257465	-	GTCGGT	0.0	42.0	0	1	0.8977744296898039	0.876640122190972
chr3	1260507	1260512	-	GTCGGT	0.0	90.0	0	1	4.7194049157551134	90.56936920631976
chr3	1264974	1264979	-	GTCGGT	108.0	49.0	1	1	91.41880725713708	29.289698742738327
chr4	1269360	1269365	-	GTCGGT	0.0	0.0	0	0	15.325358727599067	0.5116926180568121
chr4	1272090	1272095	-	GTCGGT	0.0	0.0	0	0	2.360678350512079	5.580260745338439
chr3	1273033	1273038	-	GTCGGT	30.0	0.0	1	0	58.05594903809881	0.48288766692212054
chr2	1273302	1273307	-	GTCGGT	0.0	0.0	0	0	0.6494676450939547	1.453861173689166
chr1	1279002	1279007	-	GTCGGT	0.0	0.0	0	0	0.8355704610702966	0.472284640015517
chr1	1282704	1282709	-	GTCGGT	0.0	0.0	0	0	0.6573287772196114	0.4576863486719823
chr2	1286726	1286731	-	GTCGGT	38.0	0.0	1	0	78.2149633844805	0.47023349513427676
chr4	1287464	1287469	-	GTCGGT	73.0	0.0	1	0	53.54045708779227	0.6310933884681444
chr1	1288405	1288410	-	GTCGGT	0.0	0.0	0	0	0.6863502534562838	0.6691545968096281
chr1	1300692	1300697	-	GTCGGT	26.0	47.9	1	1	42.677427012726746	26.926416810239548
chr1	1301097	1301102	-	GTCGGT	82.4	180.1	1	1	26.606759989407326	50.87222698007758
chr2	1310042	1310047	-	GTCGGT	0.0	0.0	0	0	2.7252042269546743	8.409829480327769
chr1	1310975	1310980	-	GTCGGT	88.0	578.0	1	1	93.896056406185	355.2165447171758
chr4	1313356	1313361	-	GTCGGT	145.3	0.0	1	0	159.49877816252072	5.245298722525898
chr1	1317984	1317989	-	GTCGGT	39.0	84.0	1	1	73.58871591154298	52.750474914360844
chr3	1319159	1319164	-	GTCGGT	0.0	62.0	0	1	10.647735628721508	44.39679692107854
chr1	1325939	1325944	-	GTCGGT	0.0	0.0	0	0	0.6573287772196114	1.8642316417274616
chr1	1327392	1327397	-	GTCGGT	0.0	0.0	0	0	5.167315851710523	0.47023349513427676
chr4	1328854	1328859	-	GTCGGT	381.0	407.0	1	1	364.91646539871743	306.82940911210034
chr3	1330715	1330720	-	GTCGGT	74.0	597.0	1	1	93.86482373932067	429.2977475341397
chr5	1331699	1331704	-	GTCGGT	112.0	246.0	1	1	159.83855775427895	231.43430552996438
chr2	1336541	1336546	-	GTCGGT	0.0	0.0	0	0	0.7417549444138595	0.7046837440689643
chr3	1337317	1337322	-	GTCGGT	93.0	198.9	1	1	120.71404554434113	118.51547066236422
chr5	1340874	1340879	-	GTCGGT	0.0	131.0	0	1	9.29790225309804	119.06366877585923
chr4	1344382	1344387	-	GTCGGT	110.0	71.0	1	1	145.52935688468207	78.44463535133252
chr3	1347196	1347201	-	GTCGGT	71.0	0.0	1	0	90.03210638161838	0.9550595325551102
chr4	1350848	1350853	-	GTCGGT	0.0	0.0	0	0	0.6573287772196114	0.4773551375400749
chr5	1351434	1351439	-	GTCGGT	0.0	0.0	0	0	1.079707766185355	0.472284640015517
chr5	1351581	1351586	-	GTCGGT	0.0	0.0	0	0	3.3964581924532102	40.69232552637917
chr4	1352903	1352908	-	GTCGGT	30.0	177.0	1	1	8.301877234254798	86.89044254183432
chr2	1353833	1353838	-	GTCGGT	0.0	0.0	0	0	18.16863848782032	15.4985759615401
chr1	1355129	1355134	-	GTCGGT	92.0	33.0	1	1	106.86297095485752	44.68780418514698
chr1	1356466	1356471	-	GTCGGT	0.0	0.0	0	0	108.77704835872221	20.718932901002372
chr3	1363122	1363127	-	GTCGGT	25.0	0.0	1	0	25.199615514416507	3.812892237791037
chr4	1368779	1368784	-	GTCGGT	0.0	0.0	0	0	22.862415824144332	5.962049949947379
chr1	1371487	1371492	-	GTCGGT	0.0	0.0	0	0	4.4110385315863185	14.875161882549946
chr5	1375835	1375840	-	GTCGGT	28.0	0.0	1	0	0.6863502534562838	0.6494858079415354
chr5	1379086	1379091	-	GTCGGT	0.0	0.0	0	0	0.6573287772196114	0.4576863486719823
chr5	1381786	1381791	-	GTCGGT	167.0	0.0	1	0	171.19879221310273	8.344262093956962
chr2	1383390	1383395	-	GTCGGT	0.0	41.0	0	1	0.7765308319023206	39.47788541547172
chr5	1390564	1390569	-	GTCGGT	228.0	0.0	1	0	327.0039233605905	52.045482002596636
chr1	1391291	1391296	-	GTCGGT	0.0	0.0	0	0	0.6573287772196114	0.4576863486719823
chr2	1399648	1399653	-	GTCGGT	0.0	55.3	0	1	8.77728858425177	44.60174740271477
chr4	1400852	1400857	-	GTCGGT	0.0	0.0	0	0	1.8144779965361544	41.21000186185749
chr1	1401107	1401112	-	GTCGGT	181.0	45.0	1	1	176.70598575367708	58.29900749977961
chr1	1416919	1416924	-	GTCGGT	0.0	0.0	0	0	0.6573287772196114	0.48288766692212054
chr5	1417190	1417195	-	GTCGGT	56.0	0.0	1	0	88.3914063939512	17.20867374774466
chr2	1417274	1417279	-	GTCGGT	0.0	0.0	0	0	0.8315132249020495	0.6598983396028361
chr1	1419906	1419911	-	GTCGGT	0.0	0.0	0	0	10.457452048981812	18.997760519685237
chr3	1424317	1424322	-	GTCGGT	0.0	0.0	0	0	16.311567885720542	16.67062330404891
chr3	1429294	1429299	-	GTCGGT	75.7	117.2	1	1	157.02747956655372	120.61989288649683
chr3	1429333	1429338	-	GTCGGT	191.3	189.8	1	1	251.22098305608893	110.36972993397325
chr5	1429575	1429580	-	GTCGGT	50.0	0.0	1	0	52.67526957137541	0.782291262667556
chr3	1430366	1430371	-	GTCGGT	55.0	0.0	1	0	56.141064298463654	11.316291705170451
chr3	1431374	1431379	-	GTCGGT	39.0	241.0	1	1	38.06272725264543	194.90137971031672
chr1	1439570	1439575	-	GTCGGT	0.0	0.0	0	0	5.215046598493462	0.48288766692212054
chr2	1440795	1440800	-	GTCGGT	0.0	0.0	0	0	3.0793203952875094	0.7088410612887539
chr3	1441870	1441875	-	GTCGGT	0.0	0.0	0	0	1.167427064328287	0.5512734657590089
chr2	1443144	1443149	-	GTCGGT	0.0	0.0	0	0	0.6863502534562838	0.6388827810349318
chr1	1443726	1443731	-	GTCGGT	0.0	0.0	0	0	47.7336470641437	0.697746409283089
chr4	1454991	1454996	-	GTCGGT	0.0	0.0	0	0	0.6722992789902017	6.504896083865325
chr1	1456570	1456575	-	GTCGGT	0.0	0.0	0	0	0.6573287772196114	0.4576863486719823
chr5	1462149	1462154	-	GTCGGT	0.0	174.0	0	1	2.645693539660008	108.37447821570744
chr3	1462268	1462273	-	GTCGGT	53.0	0.0	1	0	56.00421615145275	0.48288766692212054
chr4	1462607	1462612	-	GTCGGT	0.0	0.0	0	0	37.36491963853536	2.001957003509651
chr4	1464361	1464366	-	GTCGGT	0.0	0.0	0	0	3.921366131027903	0.447195095538165
chr5	1465404	1465409	-	GTCGGT	0.0	79.0	0	1	0.7625875872798437	30.418100506740867
chr2	1466034	1466039	-	GTCGGT	0.0	0.0	0	0	20.028009147889918	25.099851756518227
chr2	1467365	1467370	-	GTCGGT	0.0	0.0	0	0	29.822181483329086	18.84347454792639
chr4	1469323	1469328	-	GTCGGT	87.0	574.0	1	1	61.00512822988372	303.1177220403055
chr1	1469952	1469957	-	GTCGGT	156.0	0.0	1	0	180.9811008051564	12.745224429597869
chr1	1470306	1470311	-	GTCGGT	0.0	0.0	0	0	2.9292851038933794	0.4576863486719823
chr1	1470512	1470517	-	GTCGGT	136.0	360.2	1	1	166.48739378231107	316.35168690392817
chr5	1475057	1475062	-	GTCGGT	79.0	652.0	1	1	115.97320942624408	502.29679528746874
chr3	1479002	1479007	-	GTCGGT	0.0	0.0	0	0	10.136050306840911	11.46618817179168
chr1	1479528	1479533	-	GTCGGT	79.0	154.0	1	1	141.30135111156233	137.19600490822623
chr5	1480852	1480857	-	GTCGGT	0.0	44.0	0	1	37.20829819312485	32.36055302777455
chr2	1482137	1482142	-	GTCGGT	90.0	469.0	1	1	146.8471928956043	433.03932468672485
chr1	1484480	1484485	-	GTCGGT	84.0	104.0	1	1	139.15035699679441	124.5249394173652
chr3	1486775	1486780	-	GTCGGT	35.0	78.0	1	1	55.94402946055678	102.98802464960778
chr5	1490402	1490407	-	GTCGGT	0.0	54.0	0	1	0.7336323158147335	30.02965895289221
chr5	1492991	1492996	-	GTCGGT	0.0	36.3	0	1	0.9240410438422022	24.935599338943472
chr2	1493253	1493258	-	GTCGGT	79.0	0.0	1	0	56.87465575578275	1.1185555582017408
chr3	1498114	1498119	-	GTCGGT	87.0	0.0	1	0	77.68205915871235	10.06820222651408
chr5	1503988	1503993	-	GTCGGT	77.0	515.2	1	1	124.4173244808405	430.8141344840554
chr5	1504019	1504024	-	GTCGGT	182.0	136.8	1	1	50.91595014337842	17.840521450208367
chr5	1504032	1504037	-	GTCGGT	182.0	136.8	1	1	32.98854410193208	0.9661396115760931
chr1	1504329	1504334	-	GTCGGT	99.0	53.0	1	1	147.03742516623058	32.138990274563525
chr3	1507421	1507426	-	GTCGGT	0.0	66.0	0	1	29.830644983148716	77.60594656789182
chr5	1511431	1511436	-	GTCGGT	0.0	0.0	0	0	0.6573287772196114	0.472284640015517
chr2	1515759	1515764	-	GTCGGT	47.0	0.0	1	0	29.650860420624173	34.21678110902315
chr3	1516657	1516662	-	GTCGGT	0.0	0.0	0	0	0.6573287772196114	2.8939588508469685
chr4	1519535	1519540	-	GTCGGT	118.0	220.0	1	1	134.4967009478642	224.43174479138665
chr2	1520064	1520069	-	GTCGGT	107.0	129.0	1	1	171.74411968017728	91.76703859244729
chr1	1530450	1530455	-	GTCGGT	0.0	0.0	0	0	2.2933114447232286	0.46809888033328295
chr5	1535489	1535494	-	GTCGGT	53.5	317.4	1	1	141.098926055801	329.37587048276237
chr1	1541316	1541321	-	GTCGGT	0.0	0.0	0	0	0.6573287772196114	0.4576863486719823
chr2	1542640	1542645	-	GTCGGT	25.1	28.4	1	1	33.37282093666398	26.538715853185124
chr4	1543757	1543762	-	GTCGGT	0.0	75.9	0	1	0.8420845810903417	36.2252883358575
chr5	1543808	1543813	-	GTCGGT	56.0	0.0	1	0	45.686404172538104	19.804993394928097
chr1	1548747	1548752	-	GTCGGT	40.6	0.0	1	0	7.030525338735308	0.829777336317011
chr3	1549356	1549361	-	GTCGGT	0.0	133.0	0	1	0.860557916310402	83.71436493925236
chr4	1549470	1549475	-	GTCGGT	27.0	181.0	1	1	5.298275317278235	88.99413040589687
chr3	1554925	1554930	-	GTCGGT	0.0	0.0	0	0	0.8150045487820619	16.613668666486955
chr1	1556458	1556463	-	GTCGGT	0.0	39.2	0	1	0.6863502534562838	22.684018491843453
chr2	1556500	1556505	-	GTCGGT	0.0	0.0	0	0	5.708161581854187	0.5858630449257273
chr3	1560594	1560599	-	GTCGGT	0.0	0.0	0	0	0.6573287772196114	1.4206503884220811
chr4	1562663	1562668	-	GTCGGT	206.0	726.0	1	1	182.62155837841607	498.33232681746597
chr3	1563138	1563143	-	GTCGGT	0.0	201.0	0	1	43.38170842832868	168.14620481654842
chr2	1563258	1563263	-	GTCGGT	136.0	54.0	1	1	171.2465797101976	53.95576329271425
chr4	1565555	1565560	-	GTCGGT	229.0	226.0	1	1	304.18700505672956	187.00258197918552
chr5	1570310	1570315	-	GTCGGT	0.0	84.0	0	1	3.906791053387805	37.26312359123612
chr4	1571768	1571773	-	GTCGGT	0.0	0.0	0	0	0.6573287772196114	0.4576863486719823
chr2	1571993	1571998	-	GTCGGT	131.0	318.0	1	1	180.79931972817653	278.7350926512342
chr1	1572037	1572042	-	GTCGGT	176.0	282.0	1	1	181.31604108056231	189.33617230269576
chr5	1574423	1574428	-	GTCGGT	334.0	192.0	1	1	255.18289089667437	88.68697730509646
chr4	1578297	1578302	-	GTCGGT	27.0	0.0	1	0	15.06293639024461	1.0178311012087726
chr3	1581694	1581699	-	GTCGGT	166.0	934.0	1	1	154.13284089808204	653.0835592707501
chr4	1587113	1587118	-	GTCGGT	27.0	0.0	1	0	25.60667239618085	11.715252610394392
chr1	1587565	1587570	-	GTCGGT	0.0	0.0	0	0	0.6573287772196114	1.3710120058440038
chr4	1592028	1592033	-	GTCGGT	0.0	0.0	0	0	0.6722992789902017	0.48269717167681764
chr3	1593327	1593332	-	GTCGGT	0.0	0.0	0	0	0.9864100439403862	0.48269717167681764
chr5	1601191	1601196	-	GTCGGT	0.0	69.0	0	1	4.315349521671016	59.92904413512099
chr2	1602885	1602890	-	GTCGGT	0.0	0.0	0	0	0.6573287772196114	0.4576863486719823
chr4	1604091	1604096	-	GTCGGT	103.0	224.0	1	1	42.81643873261646	85.8028990387173
chr2	1605537	1605542	-	GTCGGT	39.6	0.0	1	0	44.00170479531498	0.8292970805444821
chr5	1609247	1609252	-	GTCGGT	26.0	155.0	1	1	37.987875991894015	108.23049846913588
chr3	1617284	1617289	-	GTCGGT	0.0	76.0	0	1	0.6573287772196114	20.776631667483585
chr5	1619003	1619008	-	GTCGGT	0.0	0.0	0	0	0.7027692528406022	24.890305050384324
chr2	1619177	1619182	-	GTCGGT	70.0	54.0	1	1	93.65070877788106	38.9559788930164
chr4	1622267	1622272	-	GTCGGT	0.0	0.0	0	0	0.6863502534562838	2.3007111369215836
chr3	1624396	1624401	-	GTCGGT	38.0	0.0	1	0	51.18212883061344	0.776263901358639
chr4	1625838	1625843	-	GTCGGT	0.0	0.0	0	0	0.6573287772196114	0.6718662955850806
chr3	1626966	1626971	-	GTCGGT	87.1	184.0	1	1	124.66418038538654	124.13080639731514
chr3	1632128	1632133	-	GTCGGT	0.0	0.0	0	0	0.9672241137298095	3.293932785671304
chr1	1635276	1635281	-	GTCGGT	0.0	48.0	0	1	4.760209186041279	31.928312895747812
chr2	1635367	1635372	-	GTCGGT	0.0	0.0	0	0	0.6573287772196114	0.5160735086195062
chr2	1635876	1635881	-	GTCGGT	30.1	0.0	1	0	43.52027908155655	45.12513930612862
chr4	1636817	1636822	-	GTCGGT	34.1	0.0	1	0	101.36427135114366	0.46809888033328295
chr5	1637186	1637191	-	GTCGGT	30.8	176.7	1	1	21.360166659185357	120.46442962049974
chr5	1637498	1637503	-	GTCGGT	78.2	0.0	1	0	87.52063226285995	0.47023349513427676
chr5	1645182	1645187	-	GTCGGT	96.0	680.0	1	1	140.14431416274547	501.26028078629605
chr1	1645834	1645839	-	GTCGGT	104.2	105.2	1	1	109.46672277403925	81.37161195684376
chr1	1646836	1646841	-	GTCGGT	111.0	62.0	1	1	117.71089871259069	36.55565663613971
chr3	1646856	1646861	-	GTCGGT	266.0	164.0	1	1	274.1879507839073	106.64418043280197
chr4	1647366	1647371	-	GTCGGT	0.0	0.0	0	0	0.6573287772196114	0.48288766692212054
chr3	1648938	1648943	-	GTCGGT	85.4	117.9	1	1	165.4957700196625	127.79667250954688
chr3	1649683	1649688	-	GTCGGT	138.0	126.0	1	1	178.31856864676502	92.71689441860485
chr5	1659912	1659917	-	GTCGGT	0.0	0.0	0	0	1.0335097065817407	0.5503454074980492
chr4	1661662	1661667	-	GTCGGT	137.0	0.0	1	0	174.7997476939829	3.565816213672835
chr4	1662091	1662096	-	GTCGGT	266.0	104.0	1	1	20.48976188860684	10.109176601779295
chr4	1662116	1662121	-	GTCGGT	0.0	0.0	0	0	182.33782500572036	9.049701404441073
chr2	1664616	1664621	-	GTCGGT	0.0	159.0	0	1	2.82191443034457	119.11739018906036
chr4	1664857	1664862	-	GTCGGT	0.0	0.0	0	0	42.32343409622418	2.815703291100946
chr4	1665668	1665673	-	GTCGGT	0.0	57.9	0	1	6.314576067541257	87.176874340762
chr1	1666239	1666244	-	GTCGGT	33.0	80.0	1	1	23.59277048068283	95.34598571545686
chr4	1666621	1666626	-	GTCGGT	44.0	143.0	1	1	48.20226160841405	113.833228412383
chr4	1668612	1668617	-	GTCGGT	0.0	0.0	0	0	0.9443364325343193	0.9625931659655955
chr4	1669243	1669248	-	GTCGGT	0.0	71.0	0	1	11.195863234531963	67.2759177872033
chr3	1674073	1674078	-	GTCGGT	93.0	112.0	1	1	162.0743219333889	101.5802958446476
chr1	1674339	1674344	-	GTCGGT	0.0	130.0	0	1	0.7972683897782394	86.8334672531246
chr2	1677586	1677591	-	GTCGGT	104.2	363.0	1	1	124.49143163514563	284.8914679509987
chr4	1680815	1680820	-	GTCGGT	0.0	0.0	0	0	0.6573287772196114	0.4576863486719823
chr2	1680840	1680845	-	GTCGGT	0.0	90.0	0	1	35.787717698995266	71.53403505089076
chr4	1682004	1682009	-	GTCGGT	0.0	70.0	0	1	0.6573287772196114	1.3642476822552263
chr4	1682019	1682024	-	GTCGGT	0.0	70.0	0	1	0.6573287772196114	1.3642476822552263
chr2	1684390	1684395	-	GTCGGT	0.0	0.0	0	0	3.017725462964911	0.5244929610182344
chr1	1688193	1688198	-	GTCGGT	0.0	122.0	0	1	1.2555947274497512	113.50226990665192
chr1	1691764	1691769	-	GTCGGT	0.0	0.0	0	0	43.546350811033136	16.01875944116341
chr1	1695696	1695701	-	GTCGGT	0.0	0.0	0	0	43.546350811033136	16.01875944116341
chr5	1704693	1704698	-	GTCGGT	0.0	0.0	0	0	1.0257748702732101	0.8422809224381251
chr2	1710240	1710245	-	GTCGGT	74.8	0.0	1	0	83.94277876495163	0.5274587308411188
chr1	1716559	1716564	-	GTCGGT	47.0	109.0	1	1	38.212998205029635	87.44000772188328
chr1	1719003	1719008	-	GTCGGT	42.0	0.0	1	0	66.07421526696017	7.793663409402584
chr2	1722463	1722468	-	GTCGGT	102.0	0.0	1	0	98.39963569024464	14.271255525470442
chr1	1722729	1722734	-	GTCGGT	233.0	0.0	1	0	222.2018752943327	0.4576863486719823
chr2	1736039	1736044	-	GTCGGT	117.0	32.0	1	1	126.05104673525018	1.5398371474498465
chr5	1739523	1739528	-	GTCGGT	55.0	0.0	1	0	70.75148707245435	0.9185307143578352
chr1	1740950	1740955	-	GTCGGT	0.0	0.0	0	0	4.1472220031147335	1.0139655896853124
chr5	1747237	1747242	-	GTCGGT	0.0	0.0	0	0	0.6573287772196114	3.9297510252107224
chr4	1747413	1747418	-	GTCGGT	23.0	0.0	1	0	0.7810652504542244	0.825083757930624
chr5	1753586	1753591	-	GTCGGT	83.0	329.0	1	1	124.6646003414303	385.9489031587675
chr3	1756998	1757003	-	GTCGGT	0.0	0.0	0	0	0.7253059368040284	0.48288766692212054
chr1	1757816	1757821	-	GTCGGT	198.0	0.0	1	0	207.15688734256423	0.46809888033328295
chr5	1760602	1760607	-	GTCGGT	0.0	0.0	0	0	1.1957537030580905	0.9752478876508917
chr3	1766700	1766705	-	GTCGGT	106.0	226.0	1	1	168.40144311530568	174.16712086491196
chr1	1768608	1768613	-	GTCGGT	54.2	396.0	1	1	37.94593330725273	276.4289254341518
chr1	1768846	1768851	-	GTCGGT	103.2	470.4	1	1	132.1209486320598	259.3208115760534
chr4	1769114	1769119	-	GTCGGT	201.0	153.0	1	1	269.54282945691773	104.55573066161404
chr1	1770854	1770859	-	GTCGGT	0.0	0.0	0	0	1.76855444323638	0.6310933884681444
chr4	1771313	1771318	-	GTCGGT	49.0	43.5	1	1	0.7488932075424617	2.4082426277735873
chr1	1772807	1772812	-	GTCGGT	46.0	290.0	1	1	30.4908696005472	265.38372729946747
chr4	1773819	1773824	-	GTCGGT	0.0	0.0	0	0	0.6573287772196114	0.5752600180191237
chr2	1774031	1774036	-	GTCGGT	0.0	0.0	0	0	4.389965150080121	0.7315418398609986
chr1	1779748	1779753	-	GTCGGT	0.0	73.0	0	1	3.4473849731914323	51.54812343245245
chr4	1780264	1780269	-	GTCGGT	329.0	535.0	1	1	356.2713901163229	349.98130572896616
chr3	1781427	1781432	-	GTCGGT	0.0	0.0	0	0	0.7127334681771869	0.5555103846778299
chr5	1784047	1784052	-	GTCGGT	0.0	0.0	0	0	9.772978346093785	2.614419614332793
chr3	1784844	1784849	-	GTCGGT	72.5	69.1	1	1	45.7644972225278	46.688917141418216
chr5	1788934	1788939	-	GTCGGT	0.0	0.0	0	0	4.145778331172667	0.48269717167681764
chr4	1791232	1791237	-	GTCGGT	0.0	0.0	0	0	49.47626190767194	0.7726152223943146
chr4	1792531	1792536	-	GTCGGT	165.0	264.0	1	1	147.4595080967993	246.36673731174767
chr4	1793907	1793912	-	GTCGGT	40.3	0.0	1	0	20.21257128938773	0.6310933884681444
chr1	1797636	1797641	-	GTCGGT	0.0	0.0	0	0	0.6573287772196114	0.4576863486719823
chr2	1797661	1797666	-	GTCGGT	0.0	0.0	0	0	1.8219137240267222	53.191717924257404
chr5	1800222	1800227	-	GTCGGT	343.0	322.0	1	1	339.40012150934507	251.78574458921378
chr4	1801778	1801783	-	GTCGGT	0.0	0.0	0	0	8.366531671886413	32.58096059106336
chr5	1807771	1807776	-	GTCGGT	0.0	0.0	0	0	0.9799503676533655	20.34048689637198
chr3	1807793	1807798	-	GTCGGT	53.9	196.7	1	1	101.49682202935772	179.2181150540668
chr3	1807965	1807970	-	GTCGGT	58.1	380.3	1	1	109.53438456666922	316.29951530572487
chr1	1808062	1808067	-	GTCGGT	46.2	0.0	1	0	49.783522890257174	0.6310933884681444
chr2	1814994	1814999	-	GTCGGT	38.0	0.0	1	0	48.592772925403665	0.4576863486719823
chr4	1815667	1815672	-	GTCGGT	60.0	64.0	1	1	111.74183710470689	71.15789334397533
chr5	1816303	1816308	-	GTCGGT	0.0	0.0	0	0	0.6573287772196114	0.48269717167681764
chr2	1820385	1820390	-	GTCGGT	24.0	0.0	1	0	88.3393927567884	5.9341020936875655
chr1	1821062	1821067	-	GTCGGT	0.0	0.0	0	0	1.121406558387525	1.3710120058440038
chr3	1823017	1823022	-	GTCGGT	157.2	766.5	1	1	132.91003165647334	494.0884222115079
chr5	1828624	1828629	-	GTCGGT	0.0	0.0	0	0	0.6863502534562838	0.7011532975581524
chr3	1833778	1833783	-	GTCGGT	0.0	0.0	0	0	0.7141655739466847	0.4576863486719823
chr3	1833968	1833973	-	GTCGGT	0.0	109.4	0	1	84.68399265829858	26.818848269444793
chr3	1833994	1833999	-	GTCGGT	186.0	0.0	1	0	110.18054773234041	9.751886895738421
chr4	1836208	1836213	-	GTCGGT	38.0	57.0	1	1	51.31303830339778	36.99954141901798
chr5	1836363	1836368	-	GTCGGT	23.0	192.0	1	1	38.43535206713811	216.07270500979558
chr1	1838247	1838252	-	GTCGGT	153.0	0.0	1	0	162.30948417971015	0.6310933884681444
chr5	1839212	1839217	-	GTCGGT	195.3	0.0	1	0	295.0657379062608	45.222627485370694
chr5	1839489	1839494	-	GTCGGT	73.7	91.6	1	1	26.721406180692178	59.36393897422177
chr1	1839536	1839541	-	GTCGGT	0.0	0.0	0	0	2.5478346204099314	2.2810130208605406
chr3	1847250	1847255	-	GTCGGT	0.0	0.0	0	0	0.6573287772196114	0.4773551375400749
chr2	1849320	1849325	-	GTCGGT	0.0	90.9	0	1	0.6947124963322894	64.61764490038611
chr4	1851083	1851088	-	GTCGGT	29.0	0.0	1	0	41.42805602469262	0.7387180919493485
chr3	1859865	1859870	-	GTCGGT	0.0	0.0	0	0	0.8774741899637053	23.721558390209733
chr3	1860415	1860420	-	GTCGGT	0.0	0.0	0	0	0.6573287772196114	0.5185132075300862
chr1	1861453	1861458	-	GTCGGT	0.0	0.0	0	0	0.6573287772196114	0.5854294868136621
chr2	1863965	1863970	-	GTCGGT	0.0	0.0	0	0	40.19736982151785	4.0176674535951
chr5	1864883	1864888	-	GTCGGT	0.0	0.0	0	0	38.6669961835081	0.5313614069249047
chr1	1867712	1867717	-	GTCGGT	79.0	36.0	1	1	23.424221733467903	23.58831079401078
chr1	1875020	1875025	-	GTCGGT	0.0	81.0	0	1	1.1554326319418744	63.497158655710905
chr3	1876390	1876395	-	GTCGGT	44.0	68.0	1	1	45.36612984357837	53.628106751195155
chr1	1877542	1877547	-	GTCGGT	48.0	381.0	1	1	112.2987949968223	456.7761743388672
chr1	1881081	1881086	-	GTCGGT	0.0	0.0	0	0	2.253568532015356	1.8612972809410582
chr2	1884684	1884689	-	GTCGGT	76.1	46.9	1	1	103.02730500236316	21.01101210180251
chr5	1884826	1884831	-	GTCGGT	87.0	0.0	1	0	103.56907767076788	0.7190386656517969
chr1	1886781	1886786	-	GTCGGT	127.2	0.0	1	0	150.71559891067855	0.46809888033328295
chr4	1890502	1890507	-	GTCGGT	0.0	0.0	0	0	0.6573287772196114	0.4576863486719823
chr3	1890973	1890978	-	GTCGGT	41.0	0.0	1	0	46.06760961384016	0.6507621773362371
chr1	1891473	1891478	-	GTCGGT	48.0	306.0	1	1	45.89631734529517	255.82032921774922
chr5	1892958	1892963	-	GTCGGT	102.0	228.0	1	1	138.7506161818001	296.10654673974886
chr1	1899938	1899943	-	GTCGGT	25.0	0.0	1	0	23.79178484876076	1.1918450262976457
chr3	1905186	1905191	-	GTCGGT	0.0	0.0	0	0	19.10853282563998	0.6508486323131083
chr4	1909024	1909029	-	GTCGGT	0.0	0.0	0	0	0.8355704610702966	0.4576863486719823
chr1	1909368	1909373	-	GTCGGT	0.0	0.0	0	0	10.92404871549811	2.5833060719470886
chr5	1912999	1913004	-	GTCGGT	199.0	0.0	1	0	172.49802135211695	1.6529679128799881
chr1	1917190	1917195	-	GTCGGT	0.0	0.0	0	0	0.6863502534562838	0.6716825277031485
chr2	1917355	1917360	-	GTCGGT	34.0	87.0	1	1	86.32503951710812	77.11518167744919
chr1	1924998	1925003	-	GTCGGT	0.0	0.0	0	0	47.101776114382574	0.4576863486719823
chr5	1926962	1926967	-	GTCGGT	0.0	136.0	0	1	0.7765308319023206	88.6253824137738
chr1	1932591	1932596	-	GTCGGT	0.0	177.0	0	1	14.397768323552487	145.2891384138173
chr5	1933227	1933232	-	GTCGGT	0.0	0.0	0	0	0.6573287772196114	8.112391199882293
chr5	1935201	1935206	-	GTCGGT	37.0	253.8	1	1	27.277954617136288	238.95977118865827
chr2	1937244	1937249	-	GTCGGT	92.0	224.0	1	1	122.99888685784958	174.30587172247584
chr1	1942660	1942665	-	GTCGGT	118.0	0.0	1	0	174.24546356252296	0.46809888033328295
chr2	1944099	1944104	-	GTCGGT	179.0	82.0	1	1	177.2813451326227	97.89450586302875
chr4	1946557	1946562	-	GTCGGT	0.0	0.0	0	0	109.7797374606501	6.343007657106898
chr4	1947295	1947300	-	GTCGGT	0.0	0.0	0	0	103.59761250299023	1.2666700327202136
chr4	1947526	1947531	-	GTCGGT	0.0	0.0	0	0	3.014697743743714	1.2501311966145305
chr4	1948617	1948622	-	GTCGGT	0.0	0.0	0	0	60.71905363827729	67.70331900114276
chr3	1949214	1949219	-	GTCGGT	53.0	47.0	1	1	96.71352158849433	49.20787618776072
chr4	1949675	1949680	-	GTCGGT	0.0	0.0	0	0	42.730131252237506	1.878878987372039
chr5	1952414	1952419	-	GTCGGT	0.0	49.0	0	1	1.8936768608590724	48.86285676392759
chr3	1953229	1953234	-	GTCGGT	93.0	73.0	1	1	141.25054823851443	63.66860476175998
chr4	1953983	1953988	-	GTCGGT	0.0	0.0	0	0	39.06046022498039	148.48025905826637
chr3	1954318	1954323	-	GTCGGT	129.0	171.5	1	1	174.7279858979283	163.86010726861315
chr4	1954697	1954702	-	GTCGGT	0.0	0.0	0	0	0.6573287772196114	0.4576863486719823
chr3	1954874	1954879	-	GTCGGT	209.0	411.0	1	1	313.703508222618	381.16507940112837
chr2	1956258	1956263	-	GTCGGT	0.0	0.0	0	0	99.40716666881909	17.93585342239941
chr3	1961304	1961309	-	GTCGGT	0.0	0.0	0	0	5.441876303837582	0.47023349513427676
chr3	1961537	1961542	-	GTCGGT	0.0	0.0	0	0	71.51931204402544	0.47023349513427676
chr1	1961641	1961646	-	GTCGGT	0.0	121.0	0	1	82.76779775423238	152.81730359719668
chr3	1961708	1961713	-	GTCGGT	0.0	0.0	0	0	93.80553762689635	0.46809888033328295
chr5	1962110	1962115	-	GTCGGT	0.0	0.0	0	0	0.7024478988211711	0.4576863486719823
chr2	1964810	1964815	-	GTCGGT	106.0	148.0	1	1	92.95677831846778	128.0062844547795
chr3	1965252	1965257	-	GTCGGT	0.0	0.0	0	0	0.6573287772196114	0.4576863486719823
chr5	1965972	1965977	-	GTCGGT	0.0	0.0	0	0	4.051130468225395	2.001119662690217
chr2	1966082	1966087	-	GTCGGT	0.0	0.0	0	0	0.6573287772196114	1.3321370445211393
chr5	1967011	1967016	-	GTCGGT	131.8	180.4	1	1	195.56878803999976	136.42239583778942
chr5	1971815	1971820	-	GTCGGT	51.0	0.0	1	0	53.38791852269886	0.6638931351363612
chr5	1973397	1973402	-	GTCGGT	68.0	0.0	1	0	74.64222150441957	0.9179575059936277
chr3	1975202	1975207	-	GTCGGT	44.0	101.0	1	1	43.76022533225857	75.34161417570624
chr5	1977044	1977049	-	GTCGGT	0.0	0.0	0	0	24.702521295455295	4.745803689831293
chr5	1982666	1982671	-	GTCGGT	0.0	0.0	0	0	0.6573287772196114	1.767704114571905
chr2	1982751	1982756	-	GTCGGT	66.0	37.0	1	1	112.09887405822799	33.962807480984274
chr5	1985009	1985014	-	GTCGGT	119.0	73.2	1	1	110.81484895148917	70.78190313461687
chr3	1986203	1986208	-	GTCGGT	0.0	0.0	0	0	0.679933454947342	0.5122683693386503
chr1	1987255	1987260	-	GTCGGT	113.0	0.0	1	0	135.74468322581697	0.4576863486719823
chr4	1988588	1988593	-	GTCGGT	0.0	0.0	0	0	0.7485366128137615	11.265812114607105
chr4	1989224	1989229	-	GTCGGT	0.0	0.0	0	0	79.78944093694511	16.19326046186561
chr3	1993668	1993673	-	GTCGGT	141.0	0.0	1	0	169.72325458900465	0.4904860953401991
chr4	1995634	1995639	-	GTCGGT	0.0	0.0	0	0	0.5750866253724578	0.4576863486719823
chr1	1999348	1999353	-	GTCGGT	132.0	110.0	1	1	149.41099511286947	97.37438212414617
chr2	2001627	2001632	-	GTCGGT	0.0	0.0	0	0	2.0898139544135916	1.03753829877623
chr1	2003982	2003987	-	GTCGGT	0.0	0.0	0	0	2.1522078577533033	0.4576863486719823
chr4	2004188	2004193	-	GTCGGT	44.9	0.0	1	0	50.693043063971125	0.7324040986758525
chr1	2004919	2004924	-	GTCGGT	30.0	0.0	1	0	20.381329353673838	0.4904860953401991
chr3	2005145	2005150	-	GTCGGT	0.0	0.0	0	0	2.027578548556784	0.7190386656517969
chr4	2005432	2005437	-	GTCGGT	0.0	42.0	0	1	14.944829205412205	93.87025173411111
chr2	2005845	2005850	-	GTCGGT	0.0	0.0	0	0	1.231717091730798	0.4853411381757873
chr2	2006363	2006368	-	GTCGGT	0.0	0.0	0	0	1.5484571462719194	0.5712410364825254
chr2	2007950	2007955	-	GTCGGT	0.0	0.0	0	0	9.96699041913117	0.8888012654524456
chr4	2008455	2008460	-	GTCGGT	57.0	0.0	1	0	154.6220307665291	0.9415086998724119
chr3	2008602	2008607	-	GTCGGT	0.0	31.9	0	1	3.8097121179290183	4.578341405745945
chr3	2016206	2016211	-	GTCGGT	31.5	44.6	1	1	51.084938686903705	48.519676113478916
chr3	2019753	2019758	-	GTCGGT	0.0	0.0	0	0	0.9937796198610317	0.48288766692212054
chr3	2020113	2020118	-	GTCGGT	40.0	0.0	1	0	49.796718039274815	0.6103210877764312
chr1	2022728	2022733	-	GTCGGT	0.0	48.0	0	1	0.6947124963322894	36.08270187897764
chr5	2025457	2025462	-	GTCGGT	34.5	0.0	1	0	51.41345164463205	0.8313579099882954
chr2	2026004	2026009	-	GTCGGT	0.0	0.0	0	0	0.9658210543249547	29.404944558582773
chr5	2027882	2027887	-	GTCGGT	0.0	54.0	0	1	0.6863502534562838	4.033661229874822
chr5	2033055	2033060	-	GTCGGT	0.0	0.0	0	0	1.2070722563350527	1.4455245209085419
chr4	2035326	2035331	-	GTCGGT	286.0	43.0	1	1	305.1829141615349	34.81171387046755
chr4	2036313	2036318	-	GTCGGT	100.0	38.0	1	1	107.66409839683024	22.751669403227368
chr1	2037941	2037946	-	GTCGGT	0.0	0.0	0	0	11.119444245209673	5.507344415273134
chr5	2039157	2039162	-	GTCGGT	98.0	0.0	1	0	76.43652539387145	2.853346513500225
chr2	2039558	2039563	-	GTCGGT	0.0	0.0	0	0	0.6573287772196114	0.4773551375400749
chr3	2041635	2041640	-	GTCGGT	0.0	197.0	0	1	10.852334304621909	134.8511549735373
chr3	2042485	2042490	-	GTCGGT	213.0	382.0	1	1	306.2606790540006	196.60278520508226
chr3	2043003	2043008	-	GTCGGT	0.0	199.0	0	1	21.010180681441035	193.44820766152597
chr3	2043752	2043757	-	GTCGGT	112.0	457.0	1	1	186.83637273563394	385.0853449185095
chr5	2046450	2046455	-	GTCGGT	0.0	0.0	0	0	20.2115634684138	0.48288766692212054
chr1	2048476	2048481	-	GTCGGT	315.0	189.8	1	1	236.48037429387296	132.97763255626634
chr2	2053446	2053451	-	GTCGGT	0.0	0.0	0	0	37.36491963853536	2.001957003509651
chr3	2054855	2054860	-	GTCGGT	51.0	341.0	1	1	82.60951478236741	291.38032043229185
chr2	2059300	2059305	-	GTCGGT	65.0	523.0	1	1	133.64434985597438	465.63375889568636
chr2	2062275	2062280	-	GTCGGT	30.0	0.0	1	0	53.736389705124154	0.560661726675589
chr3	2062561	2062566	-	GTCGGT	0.0	0.0	0	0	0.6573287772196114	0.5179311102871025
chr5	2063361	2063366	-	GTCGGT	56.1	264.7	1	1	93.89788409470795	217.57186279512112
chr4	2064518	2064523	-	GTCGGT	0.0	0.0	0	0	1.7626779470928189	0.4576863486719823
chr5	2066183	2066188	-	GTCGGT	62.0	492.0	1	1	112.42940334876623	445.23808899825485
chr2	2067146	2067151	-	GTCGGT	64.0	680.0	1	1	116.12143529380681	520.0773073175677
chr5	2070097	2070102	-	GTCGGT	23.3	37.0	1	1	7.755922994339262	21.20523932680476
chr5	2070762	2070767	-	GTCGGT	126.0	171.0	1	1	160.25740963589834	107.87229592791293
chr1	2075404	2075409	-	GTCGGT	151.7	338.0	1	1	112.81062061794364	259.0861063263725
chr4	2082475	2082480	-	GTCGGT	0.0	0.0	0	0	0.9394492123138763	0.741019113961591
chr1	2082574	2082579	-	GTCGGT	111.0	0.0	1	0	96.22282500153999	8.879576044789317
chr3	2086801	2086806	-	GTCGGT	110.0	149.0	1	1	144.2304050146139	112.10482351672748
chr4	2091546	2091551	-	GTCGGT	0.0	0.0	0	0	0.7740665050017187	0.7478683312403472
chr4	2092016	2092021	-	GTCGGT	0.0	0.0	0	0	0.7027692528406022	26.58582399408531
chr3	2102104	2102109	-	GTCGGT	0.0	0.0	0	0	0.8205999592997063	0.472284640015517
chr1	2103404	2103409	-	GTCGGT	0.0	41.0	0	1	0.6863502534562838	2.5978859684141775
chr3	2113189	2113194	-	GTCGGT	0.0	73.9	0	1	5.426341919524876	43.64039951811878
chr1	2113246	2113251	-	GTCGGT	0.0	38.0	0	1	0.5185483428355083	32.84770375570729
chr4	2113358	2113363	-	GTCGGT	0.0	0.0	0	0	0.7087134824427426	1.3710120058440038
chr2	2115314	2115319	-	GTCGGT	0.0	0.0	0	0	0.6863502534562838	1.5675855307547988
chr5	2116583	2116588	-	GTCGGT	0.0	0.0	0	0	2.1654371983256646	0.7297300235087001
chr1	2119575	2119580	-	GTCGGT	343.0	78.0	1	1	337.6250556779912	53.0839042022439
chr5	2120588	2120593	-	GTCGGT	30.0	0.0	1	0	41.94139052539341	0.48288766692212054
chr4	2122602	2122607	-	GTCGGT	0.0	0.0	0	0	0.8076224832584954	13.84516901938124
chr2	2127397	2127402	-	GTCGGT	85.0	0.0	1	0	70.46987568486509	0.8620968272126989
chr3	2129440	2129445	-	GTCGGT	0.0	316.0	0	1	4.808294794667243	243.56719169916187
chr5	2132529	2132534	-	GTCGGT	0.0	0.0	0	0	0.6573287772196114	0.4576863486719823
chr5	2134097	2134102	-	GTCGGT	0.0	0.0	0	0	0.6573287772196114	0.4576863486719823
chr3	2141868	2141873	-	GTCGGT	228.0	279.0	1	1	319.719906468626	199.78959121293994
chr3	2143007	2143012	-	GTCGGT	0.0	0.0	0	0	0.777558089050434	17.534965234487803
chr4	2143284	2143289	-	GTCGGT	60.0	49.0	1	1	38.12936107155126	18.64382261287027
chr3	2144189	2144194	-	GTCGGT	23.0	38.4	1	1	5.648751342119466	43.87784354786049
chr5	2144398	2144403	-	GTCGGT	0.0	0.0	0	0	2.0536653089911834	11.982733370084022
chr4	2145947	2145952	-	GTCGGT	39.0	0.0	1	0	65.01102003406696	1.1371910114888149
chr2	2146156	2146161	-	GTCGGT	195.0	189.0	1	1	183.38109226541746	165.71459090000323
chr1	2146288	2146293	-	GTCGGT	0.0	58.0	0	1	33.14390918065775	104.40688066915426
chr5	2146893	2146898	-	GTCGGT	58.0	0.0	1	0	9.083237202310022	0.47023349513427676
chr3	2152573	2152578	-	GTCGGT	83.0	0.0	1	0	298.9200478149995	9.728762443023562
chr1	2160649	2160654	-	GTCGGT	32.0	104.0	1	1	23.41482182534597	91.00003364469104
chr4	2161025	2161030	-	GTCGGT	0.0	0.0	0	0	0.8520806621924725	0.7478683312403472
chr3	2162607	2162612	-	GTCGGT	26.0	0.0	1	0	26.79119820588262	0.48288766692212054
chr1	2164347	2164352	-	GTCGGT	0.0	0.0	0	0	3.355891482175882	0.472284640015517
chr2	2165704	2165709	-	GTCGGT	0.0	139.9	0	1	10.090161828977632	89.90377858271988
chr2	2168054	2168059	-	GTCGGT	33.0	0.0	1	0	28.710186106484052	5.887584095006997
chr2	2170207	2170212	-	GTCGGT	42.4	31.0	1	1	88.30374269286646	32.04644179701154
chr2	2170389	2170394	-	GTCGGT	25.6	0.0	1	0	0.976097952906347	0.48269717167681764
chr4	2170730	2170735	-	GTCGGT	0.0	0.0	0	0	0.6573287772196114	0.7232113806501694
chr2	2174135	2174140	-	GTCGGT	0.0	0.0	0	0	0.7810652504542244	5.436300134051817
chr1	2174235	2174240	-	GTCGGT	86.0	163.0	1	1	120.10087882209321	134.67137523740635
chr3	2175229	2175234	-	GTCGGT	0.0	0.0	0	0	0.6573287772196114	0.4576863486719823
chr1	2179715	2179720	-	GTCGGT	0.0	0.0	0	0	20.205045087685118	3.5081848364751993
chr3	2180354	2180359	-	GTCGGT	0.0	0.0	0	0	0.6573287772196114	0.4576863486719823
chr1	2180948	2180953	-	GTCGGT	63.0	0.0	1	0	113.32941669483391	2.1590206576569964
chr3	2182433	2182438	-	GTCGGT	0.0	0.0	0	0	0.6573287772196114	0.472284640015517
chr1	2184260	2184265	-	GTCGGT	0.0	0.0	0	0	23.206718796985523	25.855096339896107
chr2	2190276	2190281	-	GTCGGT	205.6	98.8	1	1	143.33009855069085	107.04219531622088
chr5	2194796	2194801	-	GTCGGT	173.0	254.0	1	1	176.64600041646295	195.68407435621342
chr3	2199331	2199336	-	GTCGGT	0.0	0.0	0	0	0.6522758401839038	3.8078532689207973
chr4	2203345	2203350	-	GTCGGT	0.0	0.0	0	0	13.15214918391399	0.4576863486719823
chr2	2204025	2204030	-	GTCGGT	32.0	0.0	1	0	18.658942152374646	0.6310933884681444
chr1	2204543	2204548	-	GTCGGT	78.0	232.0	1	1	75.10968115264495	129.11791611626677
chr4	2205309	2205314	-	GTCGGT	0.0	0.0	0	0	37.47524053895629	0.7213897080319405
chr5	2205806	2205811	-	GTCGGT	39.9	44.7	1	1	25.482590601274257	28.60520526803306
chr3	2207729	2207734	-	GTCGGT	0.0	81.0	0	1	2.5907994470110665	58.00504868462519
chr1	2208288	2208293	-	GTCGGT	54.0	0.0	1	0	38.53802895124265	2.632870500207007
chr1	2210405	2210410	-	GTCGGT	51.0	0.0	1	0	29.09568441802159	13.216050442981238
chr1	2212077	2212082	-	GTCGGT	0.0	34.2	0	1	20.571713031767263	67.29734529402226
chr4	2212957	2212962	-	GTCGGT	65.0	0.0	1	0	82.03339171617071	0.9296285786446934
chr1	2212970	2212975	-	GTCGGT	65.0	0.0	1	0	245.6123427873459	37.24532055184906
chr2	2214907	2214912	-	GTCGGT	0.0	0.0	0	0	2.0721133883733107	0.4576863486719823
chr3	2216867	2216872	-	GTCGGT	61.0	332.0	1	1	99.32429051725818	220.56555632998806
chr1	2217543	2217548	-	GTCGGT	219.0	144.0	1	1	266.8052913828077	107.60559275242704
chr4	2219827	2219832	-	GTCGGT	90.0	56.0	1	1	100.79991781713701	51.64063457438366
chr3	2221505	2221510	-	GTCGGT	36.0	167.0	1	1	54.786556539676205	113.88976349282846
chr4	2222708	2222713	-	GTCGGT	0.0	249.0	0	1	8.907970338185642	175.1220224420691
chr1	2227648	2227653	-	GTCGGT	0.0	0.0	0	0	2.3010817852729866	0.5503454074980492
chr1	2228813	2228818	-	GTCGGT	0.0	0.0	0	0	0.6573287772196114	0.4576863486719823
chr3	2229535	2229540	-	GTCGGT	0.0	0.0	0	0	0.6573287772196114	0.48288766692212054
chr3	2229539	2229544	-	GTCGGT	0.0	0.0	0	0	5.5150680283800195	1.8204975265087584
chr4	2229765	2229770	-	GTCGGT	0.0	0.0	0	0	13.690596988485577	0.882108720832858
chr1	2229959	2229964	-	GTCGGT	45.0	0.0	1	0	54.02913926840664	1.3279786612403217
chr4	2230919	2230924	-	GTCGGT	162.0	124.0	1	1	288.63695509496955	120.21113451645124
chr5	2233441	2233446	-	GTCGGT	49.0	138.0	1	1	56.71678873900627	99.32991520034113
chr5	2234919	2234924	-	GTCGGT	0.0	0.0	0	0	0.7625875872798437	0.7328028894170963
chr4	2237017	2237022	-	GTCGGT	0.0	0.0	0	0	37.36491963853536	2.001957003509651
chr5	2238659	2238664	-	GTCGGT	131.0	149.0	1	1	195.80952397600942	140.75264142484698
chr3	2242755	2242760	-	GTCGGT	85.0	32.0	1	1	51.580511965395786	24.3231382088249
chr3	2244917	2244922	-	GTCGGT	0.0	0.0	0	0	25.6824252254405	4.9443738381792715
chr3	2245002	2245007	-	GTCGGT	26.8	0.0	1	0	0.8150045487820619	0.8186940536378785
chr5	2246379	2246384	-	GTCGGT	89.0	177.0	1	1	121.9124775200741	191.15607392224848
chr2	2247627	2247632	-	GTCGGT	0.0	0.0	0	0	45.803363830319206	2.8047741015661365
chr4	2256139	2256144	-	GTCGGT	0.0	37.0	0	1	3.8696941683046213	8.129713187178375
chr1	2257895	2257900	-	GTCGGT	91.0	0.0	1	0	131.8174488027912	0.47023349513427676
chr1	2258494	2258499	-	GTCGGT	0.0	0.0	0	0	9.600638904373113	6.681318243052504
chr5	2260054	2260059	-	GTCGGT	110.0	45.0	1	1	103.9094268560011	34.31063427754814
chr2	2260126	2260131	-	GTCGGT	0.0	0.0	0	0	0.6573287772196114	0.472284640015517
chr1	2261309	2261314	-	GTCGGT	131.0	128.0	1	1	176.05124364583014	163.53215158828206
chr5	2262685	2262690	-	GTCGGT	0.0	46.0	0	1	0.8150045487820619	27.45262121937625
chr5	2266560	2266565	-	GTCGGT	0.0	0.0	0	0	0.6573287772196114	0.4576863486719823
chr5	2266686	2266691	-	GTCGGT	41.0	47.0	1	1	8.243184088918829	19.19099228410209
chr3	2267711	2267716	-	GTCGGT	140.0	379.0	1	1	115.71501482255245	215.80689700190837
chr4	2270549	2270554	-	GTCGGT	22.0	41.0	1	1	38.61690522814575	44.86410681272508
chr5	2272671	2272676	-	GTCGGT	61.0	152.9	1	1	124.01956373250759	148.88086196762612
chr5	2275500	2275505	-	GTCGGT	54.2	420.9	1	1	53.94523266477461	251.4389888693681
chr1	2279800	2279805	-	GTCGGT	0.0	0.0	0	0	12.325051944167575	18.955728083218197
chr4	2280258	2280263	-	GTCGGT	0.0	0.0	0	0	1.0605552877027749	1.4983563117517074
chr1	2280545	2280550	-	GTCGGT	204.0	566.0	1	1	117.16180643513815	198.01813662557237
chr1	2280551	2280556	-	GTCGGT	204.0	566.0	1	1	101.34987769750691	199.45162923458415
chr5	2283051	2283056	-	GTCGGT	285.1	204.0	1	1	341.5691618393623	242.772077204216
chr3	2283637	2283642	-	GTCGGT	0.0	0.0	0	0	11.244186041295043	0.48269717167681764
chr1	2284493	2284498	-	GTCGGT	65.0	0.0	1	0	51.98959411400532	0.4576863486719823
chr3	2285121	2285126	-	GTCGGT	0.0	0.0	0	0	0.7281096650896557	0.32433450640066275
chr2	2285529	2285534	-	GTCGGT	0.0	0.0	0	0	0.17620584484253224	49.32934190444655
chr3	2290506	2290511	-	GTCGGT	82.0	239.0	1	1	144.68924188099123	241.52361140452143
chr5	2291101	2291106	-	GTCGGT	0.0	0.0	0	0	0.7013207552268741	15.142550094338665
chr1	2294429	2294434	-	GTCGGT	40.0	0.0	1	0	43.658152466895515	0.5938758661694739
chr5	2294488	2294493	-	GTCGGT	77.0	0.0	1	0	82.41359351686573	2.155599036439886
chr3	2294785	2294790	-	GTCGGT	31.0	125.0	1	1	60.952843776633	155.33491563899975
chr1	2295981	2295986	-	GTCGGT	48.0	0.0	1	0	48.50842633993641	0.48296592920142417
chr4	2300311	2300316	-	GTCGGT	0.0	0.0	0	0	0.6722992789902017	1.9647605227106664
chr2	2303593	2303598	-	GTCGGT	0.0	0.0	0	0	0.6863502534562838	1.2548373310315568
chr1	2307024	2307029	-	GTCGGT	53.0	132.0	1	1	57.10863782216046	102.53114486942071
chr2	2307712	2307717	-	GTCGGT	0.0	0.0	0	0	0.6573287772196114	0.5101548842082917
chr5	2309236	2309241	-	GTCGGT	26.7	67.4	1	1	36.90834216339196	46.42863020903713
chr4	2311300	2311305	-	GTCGGT	0.0	0.0	0	0	1.0938055541549732	0.5977767937305669
chr4	2312835	2312840	-	GTCGGT	43.0	186.0	1	1	25.960747123912757	49.19763496186154
chr4	2312864	2312869	-	GTCGGT	0.0	0.0	0	0	23.924875846358876	43.51368875014472
chr1	2314711	2314716	-	GTCGGT	186.0	43.0	1	1	206.3615409527525	38.30773487524417
chr1	2319559	2319564	-	GTCGGT	0.0	111.0	0	1	1.8986969499503712	120.91774889219879
chr5	2320603	2320608	-	GTCGGT	0.0	0.0	0	0	0.9444117081926616	0.4576863486719823
chr5	2321226	2321231	-	GTCGGT	0.0	0.0	0	0	0.6722992789902017	1.046765336353529
chr3	2322808	2322813	-	GTCGGT	70.0	0.0	1	0	67.39918180640284	0.5409302603470457
chr3	2324904	2324909	-	GTCGGT	33.0	0.0	1	0	44.160187483988786	0.7387074545198894
chr5	2327256	2327261	-	GTCGGT	0.0	0.0	0	0	0.6573287772196114	0.5518156462389494
chr3	2329521	2329526	-	GTCGGT	0.0	33.0	0	1	6.967894944905644	13.733660365311573
chr3	2333386	2333391	-	GTCGGT	0.0	0.0	0	0	62.885260340565324	0.840026107226734
chr1	2334388	2334393	-	GTCGGT	24.0	58.0	1	1	45.942509522078716	68.6589856920329
chr3	2334908	2334913	-	GTCGGT	0.0	0.0	0	0	1.5991204325895747	0.4706701905656252
chr3	2336151	2336156	-	GTCGGT	35.0	107.0	1	1	45.60332998585746	77.45058153507605
chr5	2336253	2336258	-	GTCGGT	26.0	33.0	1	1	7.7370936183096255	19.149842640231423
chr4	2336374	2336379	-	GTCGGT	0.0	0.0	0	0	9.599310739612045	0.47023349513427676
chr4	2336532	2336537	-	GTCGGT	49.6	0.0	1	0	51.85706165255588	5.043437972800647
chr3	2344375	2344380	-	GTCGGT	31.0	187.0	1	1	37.30397068103134	139.2284052412517
chr5	2345007	2345012	-	GTCGGT	0.0	0.0	0	0	0.6573287772196114	0.4576863486719823
chr2	2345943	2345948	-	GTCGGT	259.0	31.0	1	1	297.9685835073086	23.04156011627714
chr1	2347641	2347646	-	GTCGGT	0.0	0.0	0	0	0.8205999592997063	0.5291162344366899
chr2	2353434	2353439	-	GTCGGT	0.0	0.0	0	0	1.1256728319526017	0.5977767937305669
chr5	2354699	2354704	-	GTCGGT	0.0	104.0	0	1	21.87389151574166	95.37429249317988
chr3	2354874	2354879	-	GTCGGT	0.0	31.9	0	1	0.6573287772196114	5.1637008342845085
chr5	2361646	2361651	-	GTCGGT	64.0	0.0	1	0	65.39049239320009	0.48269717167681764
chr3	2361652	2361657	-	GTCGGT	0.0	0.0	0	0	50.616673769920176	100.91348106344255
chr2	2362268	2362273	-	GTCGGT	0.0	0.0	0	0	0.6573287772196114	0.4919534288836096
chr1	2365911	2365916	-	GTCGGT	64.0	427.0	1	1	118.34079314826606	310.38252370978574
chr4	2367345	2367350	-	GTCGGT	0.0	0.0	0	0	0.8258536880082012	0.4526169896444321
chr4	2372131	2372136	-	GTCGGT	0.0	218.0	0	1	1.0546989989950482	186.6616638775963
chr3	2375690	2375695	-	GTCGGT	0.0	0.0	0	0	2.1179109101819016	15.097890954429603
chr2	2377220	2377225	-	GTCGGT	51.0	39.0	1	1	82.66644884837841	85.76622835281032
chr5	2384256	2384261	-	GTCGGT	0.0	0.0	0	0	0.6722992789902017	1.3497383469632547
chr3	2389063	2389068	-	GTCGGT	33.0	90.0	1	1	5.194103915123065	73.24317915917543
chr2	2391259	2391264	-	GTCGGT	0.0	0.0	0	0	38.342891154722075	23.617432535141326
chr5	2392067	2392072	-	GTCGGT	85.1	0.0	1	0	115.33302419358768	4.390080609627765
chr5	2392715	2392720	-	GTCGGT	331.0	0.0	1	0	116.16396247177941	4.093154252108512
chr4	2393727	2393732	-	GTCGGT	35.0	0.0	1	0	38.39238096423302	42.719176846533855
chr2	2398534	2398539	-	GTCGGT	0.0	84.0	0	1	38.342891154722075	23.617432535141326
chr5	2402189	2402194	-	GTCGGT	47.0	0.0	1	0	52.65531497381301	0.594205934550257
chr3	2404980	2404985	-	GTCGGT	28.0	0.0	1	0	26.418461930123495	23.816905643943773
chr5	2408114	2408119	-	GTCGGT	63.0	172.0	1	1	122.8737036972263	149.6126310623375
chr4	2411580	2411585	-	GTCGGT	0.0	145.0	0	1	0.9549141261715943	76.88599212035331
chr1	2424200	2424205	-	GTCGGT	112.0	94.0	1	1	147.03130610915096	72.93432053370559
chr2	2424894	2424899	-	GTCGGT	59.0	0.0	1	0	136.85468711105545	0.776263901358639
chr1	2428973	2428978	-	GTCGGT	0.0	0.0	0	0	22.802578710393338	6.0709749339177295
chr1	2431760	2431765	-	GTCGGT	45.0	660.0	1	1	106.2346058708458	518.8778802463304
chr2	2432231	2432236	-	GTCGGT	0.0	0.0	0	0	0.6863502534562838	1.537435914075073
chr4	2434386	2434391	-	GTCGGT	0.0	0.0	0	0	1.0525548305587042	0.7890204059917749
chr5	2440501	2440506	-	GTCGGT	0.0	0.0	0	0	23.044341711470285	4.614022010920853
chr3	2442917	2442922	-	GTCGGT	202.0	180.0	1	1	230.2405626420152	136.89540792008006
chr1	2443962	2443967	-	GTCGGT	52.0	106.0	1	1	9.45990803050996	1.2354874388856163
chr3	2444434	2444439	-	GTCGGT	0.0	0.0	0	0	0.862503688193115	0.8243063822873513
chr3	2445798	2445803	-	GTCGGT	276.0	0.0	1	0	282.22164195460124	15.26535596272387
chr3	2448242	2448247	-	GTCGGT	51.4	255.0	1	1	12.504437996078016	113.32116943354195
chr2	2454488	2454493	-	GTCGGT	0.0	0.0	0	0	0.7131391633190654	0.472284640015517
chr5	2456022	2456027	-	GTCGGT	0.0	91.9	0	1	36.422833070172416	0.48288766692212054
chr5	2456060	2456065	-	GTCGGT	118.3	0.0	1	0	77.04607391271364	1.452644804781458
chr1	2463428	2463433	-	GTCGGT	0.0	0.0	0	0	2.828120903211698	3.4191622674330113
chr2	2465099	2465104	-	GTCGGT	202.5	203.1	1	1	233.41710782378095	163.35213456857707
chr2	2465211	2465216	-	GTCGGT	141.5	311.9	1	1	192.02558434276963	206.33110619952177
chr2	2467207	2467212	-	GTCGGT	70.0	67.0	1	1	25.92547766976831	50.57743803672154
chr3	2473926	2473931	-	GTCGGT	54.0	113.0	1	1	56.93877551020406	120.67668726945506
chr5	2474481	2474486	-	GTCGGT	37.0	146.0	1	1	59.19133428527009	158.02659712918037
chr2	2476096	2476101	-	GTCGGT	0.0	0.0	0	0	3.10217002005736	0.48288766692212054
chr3	2477907	2477912	-	GTCGGT	42.0	414.0	1	1	27.69496502811022	233.96679591264603
chr4	2482162	2482167	-	GTCGGT	0.0	0.0	0	0	0.6573287772196114	0.4576863486719823
chr3	2487155	2487160	-	GTCGGT	42.0	93.0	1	1	74.92441582816018	100.0290129149527
chr5	2487286	2487291	-	GTCGGT	74.0	49.0	1	1	128.88330787538646	52.865024752375845
chr1	2488811	2488816	-	GTCGGT	0.0	73.0	0	1	23.88016699378797	76.91756437306012
chr4	2489395	2489400	-	GTCGGT	34.0	0.0	1	0	48.4703142784569	0.4576863486719823
chr3	2489428	2489433	-	GTCGGT	0.0	0.0	0	0	0.7131391633190654	0.5179311102871025
chr5	2490049	2490054	-	GTCGGT	25.0	0.0	1	0	75.05722339785099	0.5185792041393841
chr2	2494905	2494910	-	GTCGGT	0.0	0.0	0	0	0.6573287772196114	0.48269717167681764
chr4	2495250	2495255	-	GTCGGT	64.0	65.0	1	1	55.084637041293895	55.7081754231716
chr1	2498300	2498305	-	GTCGGT	0.0	0.0	0	0	6.380370048147486	36.265944374556646
chr1	2501039	2501044	-	GTCGGT	207.0	267.0	1	1	324.9530974346643	363.22691882706147
chr5	2501554	2501559	-	GTCGGT	0.0	0.0	0	0	5.468851244574721	0.8254619482431633
chr5	2506438	2506443	-	GTCGGT	0.0	0.0	0	0	0.7131391633190654	1.3735386959330984
chr1	2508371	2508376	-	GTCGGT	121.0	220.0	1	1	150.81443727795053	196.3532757651781
chr4	2509209	2509214	-	GTCGGT	0.0	0.0	0	0	0.6573287772196114	2.295241057509714
chr1	2511186	2511191	-	GTCGGT	0.0	0.0	0	0	29.901188164042924	21.216969839577345
chr3	2511892	2511897	-	GTCGGT	0.0	0.0	0	0	0.7625875872798437	0.7328028894170963
chr2	2512326	2512331	-	GTCGGT	108.0	0.0	1	0	110.70049340951292	0.4576863486719823
chr2	2512676	2512681	-	GTCGGT	0.0	0.0	0	0	0.6573287772196114	0.4378129061824819
chr5	2514146	2514151	-	GTCGGT	0.0	66.0	0	1	0.6947124963322894	57.0972846652907
chr2	2516223	2516228	-	GTCGGT	84.0	72.0	1	1	134.85830464006733	61.70155783819799
chr2	2516798	2516803	-	GTCGGT	0.0	0.0	0	0	2.027578548556784	15.445901240483208
chr2	2519457	2519462	-	GTCGGT	0.0	0.0	0	0	0.6573287772196114	0.4576863486719823
chr5	2521817	2521822	-	GTCGGT	35.0	0.0	1	0	22.27315671908896	0.5206303490206243
chr3	2524194	2524199	-	GTCGGT	73.0	0.0	1	0	105.95195920511016	2.19024230426364
chr1	2524235	2524240	-	GTCGGT	109.0	0.0	1	0	155.34577986229434	26.154204097216788
chr5	2524603	2524608	-	GTCGGT	0.0	0.0	0	0	0.6573287772196114	0.4576863486719823
chr4	2524693	2524698	-	GTCGGT	142.0	704.0	1	1	141.9807552098146	438.6859398700152
chr5	2530936	2530941	-	GTCGGT	135.1	758.9	1	1	141.5532906097809	575.3684331273414
chr5	2531158	2531163	-	GTCGGT	82.9	142.1	1	1	50.1613183577633	100.59116456908541
chr3	2539073	2539078	-	GTCGGT	0.0	0.0	0	0	10.331354381285427	0.47023349513427676
chr2	2539252	2539257	-	GTCGGT	0.0	0.0	0	0	51.630744405403576	24.6455815973165
chr5	2539544	2539549	-	GTCGGT	28.0	0.0	1	0	109.14181683402744	37.96228195586532
chr3	2544800	2544805	-	GTCGGT	40.0	174.0	1	1	44.015571304761814	135.65523139166896
chr5	2548555	2548560	-	GTCGGT	98.0	99.0	1	1	170.58677790989395	98.03247271203351
chr1	2548963	2548968	-	GTCGGT	29.0	0.0	1	0	30.257576556511086	1.4098477219257632
chr1	2549661	2549666	-	GTCGGT	23.0	0.0	1	0	26.454869168670285	0.6494858079415354
chr4	2554508	2554513	-	GTCGGT	52.8	191.0	1	1	148.49898951040248	312.61463685439054
chr2	2555592	2555597	-	GTCGGT	0.0	0.0	0	0	23.102053893856873	1.0413550082907623
chr1	2556383	2556388	-	GTCGGT	0.0	0.0	0	0	1.5024702431196837	4.526156152595485
chr5	2556536	2556541	-	GTCGGT	0.0	177.2	0	1	19.05388037274258	212.19734042495995
chr3	2557844	2557849	-	GTCGGT	0.0	140.0	0	1	0.7228359555332219	71.64388698729327
chr1	2560111	2560116	-	GTCGGT	0.0	0.0	0	0	0.8726296807770747	8.000459643791158
chr3	2564511	2564516	-	GTCGGT	50.0	0.0	1	0	77.18398222664472	11.412704020012722
chr2	2564995	2565000	-	GTCGGT	0.0	0.0	0	0	4.88292479836225	11.863829754347293
chr5	2566933	2566938	-	GTCGGT	0.0	0.0	0	0	11.335890431706853	16.650756104385792
chr4	2567219	2567224	-	GTCGGT	62.0	41.0	1	1	31.7996663204789	0.8281121693013519
chr4	2567223	2567228	-	GTCGGT	62.0	41.0	1	1	35.764091590511306	0.9989992244733725
chr4	2569198	2569203	-	GTCGGT	42.8	217.6	1	1	110.71593239054803	229.8782077471984
chr1	2576940	2576945	-	GTCGGT	183.9	0.0	1	0	315.748528377638	249.3685473373187
chr4	2577311	2577316	-	GTCGGT	191.0	50.0	1	1	444.08888853529817	55.77432247988839
chr5	2582216	2582221	-	GTCGGT	146.0	306.0	1	1	147.62518430758195	263.58285845824514
chr5	2586718	2586723	-	GTCGGT	52.0	0.0	1	0	56.32713347869767	0.6310933884681444
chr2	2589836	2589841	-	GTCGGT	41.0	407.0	1	1	41.19354834175942	267.71092034700143
chr4	2593907	2593912	-	GTCGGT	92.0	137.0	1	1	44.89254299766998	78.89095714482043
chr5	2595450	2595455	-	GTCGGT	279.0	46.0	1	1	341.78555878339944	50.29362552931353
chr4	2595773	2595778	-	GTCGGT	69.5	0.0	1	0	85.79695307179477	0.47023349513427676
chr4	2595995	2596000	-	GTCGGT	143.5	46.2	1	1	210.77685883416896	53.70605523472684
chr5	2596583	2596588	-	GTCGGT	0.0	0.0	0	0	0.678489121330627	0.7091469578110907
chr2	2597336	2597341	-	GTCGGT	0.0	0.0	0	0	0.6863502534562838	0.6388827810349318
chr3	2600877	2600882	-	GTCGGT	0.0	0.0	0	0	0.8258536880082012	0.4576863486719823
chr2	2609700	2609705	-	GTCGGT	52.0	0.0	1	0	45.4956668971259	12.890047277574496
chr5	2611855	2611860	-	GTCGGT	0.0	0.0	0	0	0.91885963404139	0.4576863486719823
chr1	2612653	2612658	-	GTCGGT	223.0	96.0	1	1	247.5428305711894	97.76116916652917
chr4	2614294	2614299	-	GTCGGT	0.0	0.0	0	0	1.3567152813183552	0.4576863486719823
chr1	2617792	2617797	-	GTCGGT	0.0	0.0	0	0	5.064471406857439	0.47023349513427676
chr2	2621783	2621788	-	GTCGGT	377.0	529.0	1	1	346.589596470371	414.8289203891834
chr3	2623750	2623755	-	GTCGGT	28.1	99.7	1	1	21.270878391751204	84.6533874043062
chr1	2631297	2631302	-	GTCGGT	30.0	0.0	1	0	31.778401408900248	0.8885751155162456
chr1	2633465	2633470	-	GTCGGT	92.0	108.0	1	1	90.7383718990304	89.68978155293361
chr2	2634984	2634989	-	GTCGGT	0.0	0.0	0	0	170.67277095436637	42.152444007665714
chr2	2636313	2636318	-	GTCGGT	0.0	0.0	0	0	13.230421735088376	0.46809888033328295
chr2	2636780	2636785	-	GTCGGT	0.0	0.0	0	0	0.959120522809833	0.46809888033328295
chr4	2638272	2638277	-	GTCGGT	26.0	50.0	1	1	43.09430574955119	39.0707454299932
chr2	2639012	2639017	-	GTCGGT	0.0	0.0	0	0	3.954565674422592	25.808992947900297
chr3	2639295	2639300	-	GTCGGT	171.0	327.0	1	1	187.02615952182313	286.847357716969
chr5	2641097	2641102	-	GTCGGT	84.0	57.0	1	1	96.41614726228211	27.912612836635073
chr1	2642276	2642281	-	GTCGGT	0.0	0.0	0	0	0.7198717313057893	2.387318221709442
chr4	2644720	2644725	-	GTCGGT	0.0	0.0	0	0	4.935775461630069	0.48288766692212054
chr3	2650763	2650768	-	GTCGGT	0.0	0.0	0	0	9.013269813265032	2.5685925393321103
chr3	2653439	2653444	-	GTCGGT	92.0	97.0	1	1	121.19941336301235	119.81183768207396
chr1	2654835	2654840	-	GTCGGT	0.0	0.0	0	0	0.6573287772196114	0.48269717167681764
chr3	2654839	2654844	-	GTCGGT	121.0	99.0	1	1	168.66285172810146	76.92151079628918
chr3	2657437	2657442	-	GTCGGT	0.0	58.0	0	1	0.6573287772196114	17.13784950400957
chr3	2658548	2658553	-	GTCGGT	0.0	0.0	0	0	0.6947124963322894	0.5319371582067429
chr3	2659558	2659563	-	GTCGGT	0.0	0.0	0	0	0.6573287772196114	0.48288766692212054
chr2	2663377	2663382	-	GTCGGT	0.0	0.0	0	0	160.22575010834817	43.275518053762454
chr2	2664713	2664718	-	GTCGGT	0.0	0.0	0	0	13.230421735088376	0.46809888033328295
chr2	2665180	2665185	-	GTCGGT	0.0	0.0	0	0	0.959120522809833	0.46809888033328295
chr4	2667350	2667355	-	GTCGGT	0.0	0.0	0	0	9.92780296440328	2.5194406003614023
chr3	2676626	2676631	-	GTCGGT	24.0	95.0	1	1	17.63734257507049	54.28151959936497
chr2	2678096	2678101	-	GTCGGT	55.2	0.0	1	0	55.67505264578535	0.4576863486719823
chr1	2682011	2682016	-	GTCGGT	70.0	207.0	1	1	106.59995284956322	129.1123460501748
chr2	2685511	2685516	-	GTCGGT	47.0	0.0	1	0	49.777851390701244	0.727546615285201
chr3	2685951	2685956	-	GTCGGT	43.0	147.8	1	1	49.45401577487784	104.79926490277747
chr3	2686894	2686899	-	GTCGGT	0.0	0.0	0	0	0.6573287772196114	0.4576863486719823
chr3	2688329	2688334	-	GTCGGT	0.0	0.0	0	0	0.7335661110431713	0.7002723746485612
chr1	2688718	2688723	-	GTCGGT	0.0	0.0	0	0	1.2067913078395134	1.8119503033115445
chr1	2688898	2688903	-	GTCGGT	27.1	0.0	1	0	0.8100867266908968	0.8472017410378587
chr1	2690219	2690224	-	GTCGGT	0.0	0.0	0	0	3.8000951706720016	0.47023349513427676
chr1	2694726	2694731	-	GTCGGT	0.0	182.0	0	1	30.135944323837794	140.73052621615145
chr3	2699094	2699099	-	GTCGGT	132.0	117.0	1	1	157.14015667106585	105.90428199042466
chr5	2700745	2700750	-	GTCGGT	93.0	495.0	1	1	133.64337781822022	375.08617867125565
chr4	2707121	2707126	-	GTCGGT	0.0	0.0	0	0	7.223218804145119	31.98134637614798
chr4	2709438	2709443	-	GTCGGT	0.0	0.0	0	0	43.409996365458476	6.718332209799398
chr2	2711663	2711668	-	GTCGGT	0.0	0.0	0	0	4.03194009625998	12.561594811084255
chr1	2711798	2711803	-	GTCGGT	85.0	202.0	1	1	130.13386130368391	171.98558499917397
chr3	2712329	2712334	-	GTCGGT	0.0	40.0	0	1	0.7198717313057893	4.031499121160297
chr1	2712735	2712740	-	GTCGGT	55.0	35.0	1	1	55.33353769963657	3.078887591497707
chr4	2713426	2713431	-	GTCGGT	0.0	0.0	0	0	37.36491963853536	2.001957003509651
chr1	2714120	2714125	-	GTCGGT	0.0	0.0	0	0	0.7960357522248146	0.9027037369926093
chr2	2716874	2716879	-	GTCGGT	38.0	0.0	1	0	75.16491620912296	18.51352810030375
chr4	2722949	2722954	-	GTCGGT	0.0	39.0	0	1	4.234110943664308	40.93856907945344
chr4	2724869	2724874	-	GTCGGT	65.0	126.0	1	1	24.189503816102917	35.17293565284063
chr4	2724891	2724896	-	GTCGGT	0.0	81.0	0	1	5.392273664302037	39.85412748357446
chr4	2726740	2726745	-	GTCGGT	0.0	45.0	0	1	1.1632861336034814	34.967059240569185
chr2	2731688	2731693	-	GTCGGT	45.0	0.0	1	0	38.90728228953584	0.6598983396028361
chr1	2734093	2734098	-	GTCGGT	0.0	0.0	0	0	0.6863502534562838	1.3116058176371934
chr5	2735224	2735229	-	GTCGGT	143.0	0.0	1	0	189.2184225199224	39.61305135822235
chr1	2735234	2735239	-	GTCGGT	166.0	123.0	1	1	150.3491372131968	69.81578331038095
chr1	2741613	2741618	-	GTCGGT	0.0	0.0	0	0	33.37834991621371	0.6388827810349318
chr4	2744813	2744818	-	GTCGGT	310.0	661.0	1	1	186.09987398522736	216.48350356579172
chr4	2746094	2746099	-	GTCGGT	0.0	0.0	0	0	0.6722992789902017	0.4576863486719823
chr4	2746098	2746103	-	GTCGGT	0.0	0.0	0	0	16.764371259364655	1.0098944987093001
chr4	2746323	2746328	-	GTCGGT	0.0	0.0	0	0	0.6573287772196114	0.4576863486719823
chr2	2759461	2759466	-	GTCGGT	497.0	604.0	1	1	471.03610834218165	441.08587388965157
chr5	2761854	2761859	-	GTCGGT	0.0	0.0	0	0	0.7089549311840144	1.4443316207990344
chr2	2765431	2765436	-	GTCGGT	0.0	0.0	0	0	2.053465718840849	0.46809888033328295
chr1	2768534	2768539	-	GTCGGT	0.0	0.0	0	0	3.175185446033127	0.472284640015517
chr5	2769566	2769571	-	GTCGGT	0.0	54.0	0	1	0.7960357522248146	50.665936263506346
chr2	2771307	2771312	-	GTCGGT	0.0	0.0	0	0	7.223218804145119	30.726123740442322
chr2	2772391	2772396	-	GTCGGT	48.0	0.0	1	0	54.57806871543378	0.4576863486719823
chr5	2772933	2772938	-	GTCGGT	137.0	158.0	1	1	144.59321167183532	127.23073412922804
chr5	2774136	2774141	-	GTCGGT	24.0	61.0	1	1	18.710666292733503	52.61888109098246
chr1	2778200	2778205	-	GTCGGT	64.8	435.7	1	1	84.01987998174995	447.88160117390834
chr3	2780605	2780610	-	GTCGGT	117.0	95.0	1	1	102.82275015412286	73.03579851653379
chr4	2780960	2780965	-	GTCGGT	40.0	179.0	1	1	33.5980387285373	116.46359466971928
chr1	2786196	2786201	-	GTCGGT	31.0	0.0	1	0	18.945851515282477	0.48288766692212054
chr4	2788381	2788386	-	GTCGGT	46.0	0.0	1	0	47.81340789170916	0.5969497816480498
chr5	2789518	2789523	-	GTCGGT	0.0	0.0	0	0	0.6947124963322894	0.4576863486719823
chr5	2790304	2790309	-	GTCGGT	36.0	65.0	1	1	54.39905757499184	65.94619037640635
chr1	2790311	2790316	-	GTCGGT	0.0	0.0	0	0	0.6573287772196114	15.349639738387635
chr2	2790314	2790319	-	GTCGGT	126.0	58.0	1	1	116.36059454865809	77.10254406534662
chr2	2791373	2791378	-	GTCGGT	294.7	251.0	1	1	101.39382250825741	70.59174478367152
chr2	2791469	2791474	-	GTCGGT	151.9	317.0	1	1	166.40941529988308	185.47014439704662
chr2	2791831	2791836	-	GTCGGT	87.4	77.0	1	1	126.1599570607778	70.41934979671035
chr2	2793616	2793621	-	GTCGGT	0.0	0.0	0	0	1.0487516020879444	0.9819046444687219
chr5	2794451	2794456	-	GTCGGT	0.0	0.0	0	0	0.6573287772196114	15.582050069846066
chr2	2796469	2796474	-	GTCGGT	0.0	0.0	0	0	0.6573287772196114	0.4576863486719823
chr2	2799197	2799202	-	GTCGGT	0.0	0.0	0	0	1.0487516020879444	0.9923171761300225
chr3	2802102	2802107	-	GTCGGT	235.7	187.9	1	1	288.7754668793443	180.222866059672
chr4	2802501	2802506	-	GTCGGT	56.0	136.0	1	1	62.09708214532949	153.59314780424108
chr5	2805502	2805507	-	GTCGGT	0.0	126.0	0	1	0.7682700424389625	89.61180808037358
chr1	2805529	2805534	-	GTCGGT	82.0	0.0	1	0	117.51984274529893	24.538835288346966
chr2	2807394	2807399	-	GTCGGT	147.0	180.0	1	1	150.31552469069587	122.25618479046086
chr3	2807906	2807911	-	GTCGGT	0.0	0.0	0	0	0.945273569100857	0.9754233187741925
chr1	2808510	2808515	-	GTCGGT	167.0	39.0	1	1	220.05991167117182	18.88298680758512
chr4	2818957	2818962	-	GTCGGT	0.0	48.0	0	1	2.1865662884007926	41.43116509652745
chr4	2822521	2822526	-	GTCGGT	0.0	110.0	0	1	0.36448997588179266	96.8427212652305
chr3	2823353	2823358	-	GTCGGT	38.0	306.0	1	1	47.45582536992776	263.15377031535587
chr1	2824823	2824828	-	GTCGGT	76.0	252.0	1	1	128.81426828124717	197.56565434481607
chr3	2827325	2827330	-	GTCGGT	73.1	0.0	1	0	55.854715645223905	0.4576863486719823
chr4	2828395	2828400	-	GTCGGT	0.0	0.0	0	0	0.6573287772196114	0.4576863486719823
chr2	2836628	2836633	-	GTCGGT	60.0	70.0	1	1	50.76026972475665	73.91667803339986
chr2	2839741	2839746	-	GTCGGT	0.0	0.0	0	0	0.6573287772196114	0.5700141963661419
chr4	2840169	2840174	-	GTCGGT	47.0	0.0	1	0	56.17421943846027	0.4853411381757873
chr5	2840732	2840737	-	GTCGGT	142.0	148.0	1	1	193.5241255861311	123.78785103681815
chr2	2843141	2843146	-	GTCGGT	61.0	69.0	1	1	95.14765385773339	55.20516559007023
chr1	2847521	2847526	-	GTCGGT	69.0	260.0	1	1	114.95171780010897	253.50907536465218
chr2	2849033	2849038	-	GTCGGT	346.0	591.0	1	1	342.82304922425226	469.9869750380277
chr3	2849957	2849962	-	GTCGGT	0.0	0.0	0	0	44.99524555398906	19.82762443276827
chr3	2860406	2860411	-	GTCGGT	0.0	0.0	0	0	3.268672437366052	2.6812661733735412
chr5	2860517	2860522	-	GTCGGT	107.0	0.0	1	0	53.18613480822683	0.7237524472942113
chr3	2861378	2861383	-	GTCGGT	25.6	0.0	1	0	43.84042463686586	1.4123274068329446
chr1	2861548	2861553	-	GTCGGT	91.0	45.0	1	1	147.63252077307652	35.00947176836172
chr3	2865928	2865933	-	GTCGGT	0.0	0.0	0	0	1.7740008405411505	0.8292970805444821
chr3	2869218	2869223	-	GTCGGT	0.0	0.0	0	0	1.7740008405411505	0.8292970805444821
chr1	2869957	2869962	-	GTCGGT	0.0	0.0	0	0	9.314410635822787	12.273157439262024
chr4	2873802	2873807	-	GTCGGT	0.0	0.0	0	0	0.6573287772196114	0.472284640015517
chr4	2874305	2874310	-	GTCGGT	0.0	43.8	0	1	46.50902887928727	52.57794958401902
chr5	2876618	2876623	-	GTCGGT	61.0	0.0	1	0	49.9638721372951	2.5597890759630273
chr4	2878274	2878279	-	GTCGGT	71.0	267.0	1	1	127.06679062806083	204.1581799851308
chr3	2883949	2883954	-	GTCGGT	0.0	0.0	0	0	0.6659027835994376	0.5503454074980492
chr1	2888273	2888278	-	GTCGGT	0.0	0.0	0	0	0.8554387379690472	4.098122627220565
chr2	2889979	2889984	-	GTCGGT	31.0	0.0	1	0	56.278411184007126	0.9988526407497869
chr2	2894691	2894696	-	GTCGGT	0.0	0.0	0	0	0.9336203402271153	0.8254619482431633
chr3	2897897	2897902	-	GTCGGT	118.0	138.0	1	1	188.09425162407277	112.54713088650192
chr5	2906798	2906803	-	GTCGGT	0.0	101.0	0	1	2.431416975106301	67.13993259104593
chr1	2908395	2908400	-	GTCGGT	0.0	0.0	0	0	0.6573287772196114	0.472284640015517
chr5	2912300	2912305	-	GTCGGT	0.0	0.0	0	0	2.2962331591710265	0.47023349513427676
chr4	2922138	2922143	-	GTCGGT	0.0	0.0	0	0	3.3793622745246306	0.47023349513427676
chr3	2922745	2922750	-	GTCGGT	0.0	0.0	0	0	15.960411615137458	12.661465966222806
chr4	2923564	2923569	-	GTCGGT	0.0	0.0	0	0	3.3793622745246306	0.47023349513427676
chr4	2924986	2924991	-	GTCGGT	0.0	0.0	0	0	3.3793622745246306	0.47023349513427676
chr4	2926410	2926415	-	GTCGGT	0.0	0.0	0	0	20.771974920489953	0.47023349513427676
chr4	2927476	2927481	-	GTCGGT	0.0	0.0	0	0	3.3793622745246306	0.47023349513427676
chr1	2927646	2927651	-	GTCGGT	0.0	0.0	0	0	0.6534498216715554	0.6841370869460318
chr4	2928720	2928725	-	GTCGGT	0.0	0.0	0	0	3.3793622745246306	0.47023349513427676
chr1	2929237	2929242	-	GTCGGT	0.0	0.0	0	0	0.8205999592997063	0.472284640015517
chr1	2929329	2929334	-	GTCGGT	0.0	0.0	0	0	0.6657955173536483	0.42688395685470976
chr4	2930322	2930327	-	GTCGGT	0.0	0.0	0	0	3.3793622745246306	0.47023349513427676
chr3	2930425	2930430	-	GTCGGT	0.0	0.0	0	0	0.9937796198610317	0.4576863486719823
chr4	2931924	2931929	-	GTCGGT	0.0	0.0	0	0	21.31999680625261	0.5628925539603435
chr4	2933526	2933531	-	GTCGGT	0.0	0.0	0	0	3.3793622745246306	0.47023349513427676
chr4	2935128	2935133	-	GTCGGT	0.0	0.0	0	0	3.3793622745246306	0.47023349513427676
chr4	2937795	2937800	-	GTCGGT	0.0	0.0	0	0	3.3793622745246306	0.47023349513427676
chr4	2939219	2939224	-	GTCGGT	0.0	0.0	0	0	3.3793622745246306	0.47023349513427676
chr4	2940953	2940958	-	GTCGGT	0.0	0.0	0	0	3.3793622745246306	0.47023349513427676
chr4	2942375	2942380	-	GTCGGT	0.0	0.0	0	0	3.3793622745246306	0.47023349513427676
chr4	2943798	2943803	-	GTCGGT	0.0	0.0	0	0	3.3793622745246306	0.47023349513427676
chr4	2944864	2944869	-	GTCGGT	0.0	0.0	0	0	3.3793622745246306	0.47023349513427676
chr2	2945390	2945395	-	GTCGGT	0.0	0.0	0	0	11.963407597931988	8.18664466515984
chr4	2946821	2946826	-	GTCGGT	0.0	0.0	0	0	3.3793622745246306	0.47023349513427676
chr4	2948245	2948250	-	GTCGGT	0.0	0.0	0	0	3.3793622745246306	0.47023349513427676
chr4	2949311	2949316	-	GTCGGT	0.0	0.0	0	0	3.3793622745246306	0.47023349513427676
chr3	2950382	2950387	-	GTCGGT	45.0	0.0	1	0	148.65379199007495	19.797649274237685
chr4	2950733	2950738	-	GTCGGT	0.0	0.0	0	0	3.3793622745246306	0.47023349513427676
chr5	2950904	2950909	-	GTCGGT	31.0	544.0	1	1	80.03971888342085	445.19138062310276
chr1	2951465	2951470	-	GTCGGT	212.0	0.0	1	0	173.42296864566512	7.144311747712099
chr4	2952155	2952160	-	GTCGGT	0.0	0.0	0	0	3.3793622745246306	0.47023349513427676
chr4	2954468	2954473	-	GTCGGT	0.0	0.0	0	0	3.3793622745246306	0.47023349513427676
chr4	2955357	2955362	-	GTCGGT	0.0	0.0	0	0	3.3793622745246306	0.47023349513427676
chr4	2956424	2956429	-	GTCGGT	0.0	0.0	0	0	3.3793622745246306	0.47023349513427676
chr3	2957760	2957765	-	GTCGGT	88.4	182.6	1	1	72.83718807191013	115.52604474087039
chr5	2961094	2961099	-	GTCGGT	0.0	68.0	0	1	16.241018285885712	62.78091559981515
chr4	2961933	2961938	-	GTCGGT	0.0	0.0	0	0	3.3793622745246306	0.47023349513427676
chr3	2962816	2962821	-	GTCGGT	302.0	447.0	1	1	369.96989440078477	392.0912488641472
chr3	2963617	2963622	-	GTCGGT	0.0	44.0	0	1	2.1380388841338145	36.74702756573726
chr4	2963712	2963717	-	GTCGGT	0.0	0.0	0	0	5.7423455881739915	0.47023349513427676
chr4	2964780	2964785	-	GTCGGT	0.0	0.0	0	0	3.3793622745246306	0.47023349513427676
chr1	2967475	2967480	-	GTCGGT	67.0	83.0	1	1	74.24753176700642	78.26404393462592
chr3	2972620	2972625	-	GTCGGT	39.0	0.0	1	0	47.414991084787665	12.92029134213265
chr5	2976761	2976766	-	GTCGGT	0.0	0.0	0	0	0.8258536880082012	3.220275613951812
chr1	2976825	2976830	-	GTCGGT	58.0	221.0	1	1	55.1990719143638	134.9878606137786
chr1	2980273	2980278	-	GTCGGT	0.0	66.0	0	1	0.9090705420716121	52.22226919612074
chr5	2983985	2983990	-	GTCGGT	51.0	142.7	1	1	48.317589345259435	141.70488871370586
chr5	2985141	2985146	-	GTCGGT	284.6	183.0	1	1	312.7113323388586	116.19372717332485
chr4	2990704	2990709	-	GTCGGT	69.0	144.0	1	1	94.43978797243571	56.06629557610816
chr3	2993186	2993191	-	GTCGGT	209.0	123.0	1	1	243.19837926974637	122.86034447537921
chr4	2997400	2997405	-	GTCGGT	168.0	281.0	1	1	192.02558434276963	206.33110619952177
chr4	2999014	2999019	-	GTCGGT	0.0	101.0	0	1	7.573517696264936	89.80935917367931
chr1	3001390	3001395	-	GTCGGT	0.0	78.0	0	1	1.231663379015399	94.09751886886896
chr5	3004014	3004019	-	GTCGGT	49.0	103.0	1	1	3.1511435787641857	77.18741188581149
chr1	3009477	3009482	-	GTCGGT	23.0	0.0	1	0	14.270546293949598	2.4817148720813886
chr5	3009762	3009767	-	GTCGGT	92.0	40.0	1	1	132.4477664222154	41.456946166199906
chr3	3011532	3011537	-	GTCGGT	95.0	868.0	1	1	113.91640962558184	617.7690621196529
chr4	3017349	3017354	-	GTCGGT	0.0	0.0	0	0	119.13982832482374	80.71255209847804
chr5	3017899	3017904	-	GTCGGT	0.0	0.0	0	0	0.6573287772196114	0.48269717167681764
chr1	3018307	3018312	-	GTCGGT	0.0	0.0	0	0	22.514475287304016	0.5586269016002553
chr5	3024504	3024509	-	GTCGGT	82.0	533.0	1	1	157.23595922487107	435.52274452381903
chr2	3025196	3025201	-	GTCGGT	35.0	180.0	1	1	18.67621719393033	102.56900297378984
chr4	3031539	3031544	-	GTCGGT	0.0	0.0	0	0	52.355961436390864	1.0294837737324358
chr4	3031770	3031775	-	GTCGGT	33.1	0.0	1	0	97.98949466766777	70.66401485389181
chr4	3035487	3035492	-	GTCGGT	25.0	0.0	1	0	54.608880623931356	0.47023349513427676
chr3	3039672	3039677	-	GTCGGT	0.0	201.0	0	1	25.757344386261426	77.08286926380067
chr1	3054032	3054037	-	GTCGGT	0.0	67.9	0	1	5.276412063190885	50.45852452056795
chr5	3055260	3055265	-	GTCGGT	135.1	73.0	1	1	145.27123131494054	36.00170447895505
chr3	3057204	3057209	-	GTCGGT	95.7	402.7	1	1	82.74377987187388	307.73622183693936
chr2	3060375	3060380	-	GTCGGT	203.0	68.0	1	1	207.48367838653576	14.229162934891237
chr4	3065387	3065392	-	GTCGGT	31.9	0.0	1	0	0.5806373592773455	0.4576863486719823
chr5	3071748	3071753	-	GTCGGT	56.8	901.3	1	1	88.96088228001375	715.4902638598718
chr3	3076994	3076999	-	GTCGGT	54.0	0.0	1	0	45.859516415507564	9.148449444592863
chr1	3086886	3086891	-	GTCGGT	0.0	90.0	0	1	0.6947124963322894	82.5660726577414
chr5	3086918	3086923	-	GTCGGT	49.0	436.0	1	1	34.44363549899894	250.56498476380725
chr2	3088656	3088661	-	GTCGGT	573.0	712.0	1	1	592.7171768972862	468.84635546871516
chr1	3088793	3088798	-	GTCGGT	48.0	0.0	1	0	52.480448305337674	0.9357736835854293
chr3	3091231	3091236	-	GTCGGT	0.0	0.0	0	0	15.780104053763726	0.868818661953994
chr5	3098399	3098404	-	GTCGGT	0.0	86.0	0	1	37.17827679663435	60.0603958892003
chr2	3099410	3099415	-	GTCGGT	0.0	0.0	0	0	1.1085447511809523	0.8629472735393696
chr3	3100066	3100071	-	GTCGGT	316.0	126.0	1	1	332.30490545232914	165.7908063374751
chr2	3100389	3100394	-	GTCGGT	0.0	0.0	0	0	1.0678451900826493	1.4299106666899573
chr4	3102152	3102157	-	GTCGGT	137.0	178.0	1	1	82.66644884837841	85.76622835281032
chr3	3104313	3104318	-	GTCGGT	93.0	0.0	1	0	108.30939160978623	0.6287306492058736
chr5	3105394	3105399	-	GTCGGT	33.0	119.0	1	1	33.46890635768708	105.89886404811473
chr5	3111550	3111555	-	GTCGGT	0.0	0.0	0	0	0.8520806621924725	0.7478683312403472
chr5	3111953	3111958	-	GTCGGT	0.0	0.0	0	0	9.336489827203122	1.3710120058440038
chr1	3112379	3112384	-	GTCGGT	0.0	42.0	0	1	16.59945662935997	33.92314180979471
chr2	3115964	3115969	-	GTCGGT	75.0	0.0	1	0	138.75255752741563	24.724970115187627
chr5	3118947	3118952	-	GTCGGT	85.0	246.0	1	1	30.66759969934604	0.6388367399082386
chr5	3118951	3118956	-	GTCGGT	85.0	246.0	1	1	118.06359214832233	129.70794918386449
chr3	3122819	3122824	-	GTCGGT	0.0	0.0	0	0	0.8150045487820619	18.794712704821364
chr3	3122935	3122940	-	GTCGGT	30.0	0.0	1	0	152.74315803358996	0.829777336317011
chr4	3123047	3123052	-	GTCGGT	288.0	51.0	1	1	362.29831191768955	64.12024425346551
chr4	3124765	3124770	-	GTCGGT	74.0	86.0	1	1	110.16474254193088	50.007100996926205
chr3	3128303	3128308	-	GTCGGT	0.0	70.0	0	1	1.3725476227861528	58.28783665069027
chr3	3129214	3129219	-	GTCGGT	26.0	0.0	1	0	32.58696647480622	0.5856725496804244
chr4	3133954	3133959	-	GTCGGT	27.0	0.0	1	0	159.0664633459826	36.06784754856996
chr2	3135652	3135657	-	GTCGGT	0.0	0.0	0	0	0.7625875872798437	0.794733205501549
chr2	3136446	3136451	-	GTCGGT	74.0	40.0	1	1	101.76413578931009	58.71559474042234
chr4	3136878	3136883	-	GTCGGT	0.0	0.0	0	0	7.223218804145119	30.726123740442322
chr1	3137212	3137217	-	GTCGGT	0.0	0.0	0	0	4.760209186041279	30.723366683522304
chr4	3137929	3137934	-	GTCGGT	34.5	0.0	1	0	27.5082560355177	0.47023349513427676
chr1	3139565	3139570	-	GTCGGT	0.0	0.0	0	0	2.151915403643411	6.460553495080673
chr1	3152390	3152395	-	GTCGGT	57.0	261.0	1	1	50.53211606131007	180.88667611472835
chr2	3154136	3154141	-	GTCGGT	30.0	0.0	1	0	76.94849611341192	0.4576863486719823
chr1	3154952	3154957	-	GTCGGT	93.0	266.0	1	1	132.69428732389778	272.736639203419
chr5	3155706	3155711	-	GTCGGT	0.0	0.0	0	0	1.2806421983910805	34.907648801563234
chr5	3157254	3157259	-	GTCGGT	163.0	276.6	1	1	160.35314799301884	180.5537318918193
chr2	3165112	3165117	-	GTCGGT	40.0	302.0	1	1	46.438710728733454	207.4988039107269
chr5	3165603	3165608	-	GTCGGT	179.0	126.0	1	1	316.5228034803695	106.17258708436043
chr5	3168496	3168501	-	GTCGGT	29.0	295.6	1	1	36.791595045340216	224.65792243916562
chr2	3170449	3170454	-	GTCGGT	67.0	0.0	1	0	57.83182108474339	1.3287548004165048
chr3	3171931	3171936	-	GTCGGT	79.0	0.0	1	0	84.20087082985839	4.092661895350899
chr5	3173294	3173299	-	GTCGGT	246.0	220.0	1	1	202.4841082737999	112.56872399918366
chr1	3180091	3180096	-	GTCGGT	0.0	47.4	0	1	19.66823724220557	39.60589726294991
chr3	3180613	3180618	-	GTCGGT	0.0	0.0	0	0	24.399977689847628	1.3735386959330984
chr5	3182433	3182438	-	GTCGGT	98.1	0.0	1	0	43.289016311474306	16.375289179266
chr2	3184167	3184172	-	GTCGGT	43.0	84.0	1	1	83.35241097898341	170.87301554722802
chr3	3184905	3184910	-	GTCGGT	53.0	183.0	1	1	49.211358003108394	156.2300804672609
chr2	3184987	3184992	-	GTCGGT	0.0	0.0	0	0	0.6573287772196114	0.472284640015517
chr4	3189785	3189790	-	GTCGGT	53.0	0.0	1	0	42.54119004688379	68.57907633099482
chr1	3205615	3205620	-	GTCGGT	0.0	0.0	0	0	0.854636009100561	0.4576863486719823
chr1	3210584	3210589	-	GTCGGT	178.0	76.0	1	1	215.62436998972439	98.42787288333592
chr2	3217036	3217041	-	GTCGGT	0.0	42.0	0	1	2.027578548556784	31.44121375446342
chr1	3220634	3220639	-	GTCGGT	78.0	371.0	1	1	94.02724255992608	319.8912054480322
chr3	3223010	3223015	-	GTCGGT	107.0	238.0	1	1	167.99346915357123	262.128825120017
chr5	3223218	3223223	-	GTCGGT	0.0	0.0	0	0	9.633260100750642	0.9334749598961025
chr2	3225538	3225543	-	GTCGGT	0.0	0.0	0	0	1.231717091730798	0.4853411381757873
chr1	3226559	3226564	-	GTCGGT	176.0	665.0	1	1	171.19111328482276	507.10475763084986
chr2	3227576	3227581	-	GTCGGT	0.0	0.0	0	0	4.88292479836225	11.863829754347293
chr5	3228302	3228307	-	GTCGGT	0.0	0.0	0	0	0.5806373592773455	0.4576863486719823
chr1	3233765	3233770	-	GTCGGT	33.0	0.0	1	0	58.918633560409724	0.8262303296237401
chr2	3234917	3234922	-	GTCGGT	0.0	0.0	0	0	2.5853843819110414	2.1644075345372986
chr3	3239567	3239572	-	GTCGGT	45.8	154.0	1	1	52.24203333614802	102.33205303284714
chr1	3242098	3242103	-	GTCGGT	0.0	85.1	0	1	1.2511033814662729	71.32382254026551
chr3	3243069	3243074	-	GTCGGT	173.0	737.0	1	1	174.3164630378521	539.1393565697708
chr1	3248020	3248025	-	GTCGGT	0.0	58.0	0	1	4.991855172673972	41.130889833785695
chr3	3250237	3250242	-	GTCGGT	73.0	0.0	1	0	27.38467531287819	0.48288766692212054
chr3	3250272	3250277	-	GTCGGT	0.0	0.0	0	0	29.469243784326746	0.8940797826191699
chr2	3251124	3251129	-	GTCGGT	0.0	0.0	0	0	48.829943930139265	6.240603755095533
chr2	3254837	3254842	-	GTCGGT	0.0	0.0	0	0	1.9892201176501312	0.47023349513427676
chr1	3255320	3255325	-	GTCGGT	0.0	0.0	0	0	0.6863502534562838	1.3116058176371934
chr3	3257237	3257242	-	GTCGGT	0.0	0.0	0	0	29.430856375238065	0.9457578356269609
chr1	3264188	3264193	-	GTCGGT	0.0	0.0	0	0	0.6573287772196114	6.24601617405193
chr2	3271168	3271173	-	GTCGGT	0.0	0.0	0	0	0.8811021384291452	0.9040781070119449
chr5	3272447	3272452	-	GTCGGT	72.0	81.8	1	1	195.4176284095223	87.56773181970676
chr5	3274799	3274804	-	GTCGGT	211.0	40.0	1	1	312.5471316753364	54.560100702077655
chr2	3276154	3276159	-	GTCGGT	42.0	0.0	1	0	92.97580796081581	0.5607579391593498
chr2	3277318	3277323	-	GTCGGT	0.0	0.0	0	0	0.8548751642448739	0.6830984644202214
chr1	3277576	3277581	-	GTCGGT	140.0	0.0	1	0	164.69120761407888	16.02485376451159
chr1	3279029	3279034	-	GTCGGT	0.0	0.0	0	0	0.6573287772196114	1.5039469261117069
chr4	3279697	3279702	-	GTCGGT	0.0	0.0	0	0	111.66932012845452	71.39755467785707
chr5	3280030	3280035	-	GTCGGT	25.0	0.0	1	0	20.472632847000934	2.2504560828826974
chr4	3281754	3281759	-	GTCGGT	0.0	0.0	0	0	15.063656709801739	4.487100245640808
chr5	3284146	3284151	-	GTCGGT	65.0	536.0	1	1	89.67357991853135	444.86543438722276
chr2	3285569	3285574	-	GTCGGT	0.0	0.0	0	0	10.200780592910972	0.9550595325551102
chr2	3291508	3291513	-	GTCGGT	0.0	0.0	0	0	1.9034074835970862	0.47023349513427676
chr2	3292728	3292733	-	GTCGGT	0.0	0.0	0	0	4.224465672455097	27.901530954096888
chr4	3297919	3297924	-	GTCGGT	0.0	0.0	0	0	0.6573287772196114	0.850897199174507
chr1	3299627	3299632	-	GTCGGT	0.0	0.0	0	0	31.63078653404046	0.6598983396028361
chr3	3301072	3301077	-	GTCGGT	141.0	109.0	1	1	118.92692612531523	72.96643411540867
chr2	3306623	3306628	-	GTCGGT	0.0	0.0	0	0	2.94330972031941	74.33808617207819
chr2	3310562	3310567	-	GTCGGT	0.0	0.0	0	0	30.02006925092237	0.6365938195599696
chr2	3312843	3312848	-	GTCGGT	0.0	0.0	0	0	2.561706043835949	30.741625866225792
chr2	3313734	3313739	-	GTCGGT	71.7	0.0	1	0	43.800298785210906	0.472284640015517
chr2	3314430	3314435	-	GTCGGT	0.0	0.0	0	0	48.829943930139265	6.240603755095533
chr5	3316263	3316268	-	GTCGGT	34.0	0.0	1	0	54.76221653792492	0.48288766692212054
chr3	3316638	3316643	-	GTCGGT	181.0	0.0	1	0	175.31329706701231	3.599950266173283
chr5	3316785	3316790	-	GTCGGT	23.0	121.0	1	1	14.478203259427024	81.40603976453825
chr3	3320273	3320278	-	GTCGGT	0.0	0.0	0	0	3.6948746370747894	0.527509626222851
chr3	3322445	3322450	-	GTCGGT	91.0	77.0	1	1	100.16430813811263	42.44660700603522
chr1	3323214	3323219	-	GTCGGT	49.0	69.0	1	1	44.86492539787183	82.00677233357506
chr1	3325628	3325633	-	GTCGGT	56.0	0.0	1	0	84.75675128612069	5.574289281660783
chr1	3327768	3327773	-	GTCGGT	0.0	0.0	0	0	0.6573287772196114	0.4576863486719823
chr2	3327796	3327801	-	GTCGGT	0.0	0.0	0	0	10.017586731017865	79.74388963059398
chr3	3331103	3331108	-	GTCGGT	0.0	0.0	0	0	5.376789919610945	0.47023349513427676
chr2	3339458	3339463	-	GTCGGT	0.0	0.0	0	0	0.6573287772196114	0.4480198573684318
chr2	3341121	3341126	-	GTCGGT	0.0	0.0	0	0	43.46912366924927	56.87955787927832
chr5	3341850	3341855	-	GTCGGT	0.0	0.0	0	0	5.515636780681365	0.7190386656517969
chr3	3346028	3346033	-	GTCGGT	115.0	334.0	1	1	131.7242912459568	403.4025177841739
chr2	3348934	3348939	-	GTCGGT	0.0	0.0	0	0	130.08097692356253	21.164524128527844
chr2	3350713	3350718	-	GTCGGT	0.0	0.0	0	0	1.2446438209460493	0.7085183072844092
chr3	3352026	3352031	-	GTCGGT	155.0	301.0	1	1	171.79811214640813	248.89063429669068
chr3	3355901	3355906	-	GTCGGT	0.0	52.0	0	1	1.5146113235626326	19.512214923337922
chr4	3356275	3356280	-	GTCGGT	105.0	166.0	1	1	136.4091938795532	136.2022354028642
chr2	3357431	3357436	-	GTCGGT	0.0	0.0	0	0	77.05785003671535	55.56439480034454
chr2	3358529	3358534	-	GTCGGT	0.0	0.0	0	0	0.6573287772196114	0.4576863486719823
chr3	3359785	3359790	-	GTCGGT	116.0	0.0	1	0	118.47102809691104	11.983533368379815
chr2	3363019	3363024	-	GTCGGT	46.0	99.0	1	1	59.0255394088779	126.57455547634272
chr4	3363341	3363346	-	GTCGGT	132.0	176.0	1	1	164.1045505405493	134.57674906897068
chr1	3364605	3364610	-	GTCGGT	0.0	64.0	0	1	17.585381611819066	54.53801987153044
chr3	3370560	3370565	-	GTCGGT	0.0	361.2	0	1	45.893218320609726	39.48843318202483
chr3	3370584	3370589	-	GTCGGT	259.7	0.0	1	0	49.93765616155307	52.5742215609919
chr3	3370611	3370616	-	GTCGGT	0.0	0.0	0	0	46.64225200481394	32.42320528389189
chr3	3370635	3370640	-	GTCGGT	48.3	167.8	1	1	45.56710575650963	79.73989244451276
chr1	3371962	3371967	-	GTCGGT	63.0	439.0	1	1	85.17329016039368	274.24199454064285
chr5	3373733	3373738	-	GTCGGT	0.0	0.0	0	0	0.6573287772196114	0.4773551375400749
chr2	3374771	3374776	-	GTCGGT	0.0	0.0	0	0	0.7960357522248146	5.194434075361444
chr2	3376283	3376288	-	GTCGGT	0.0	0.0	0	0	48.541215636974634	0.6287306492058736
chr3	3381299	3381304	-	GTCGGT	0.0	66.0	0	1	2.667449672757146	44.41161177551282
chr4	3383826	3383831	-	GTCGGT	0.0	0.0	0	0	12.309707017898774	16.21487911970547
chr3	3384762	3384767	-	GTCGGT	33.0	284.0	1	1	89.98484826183835	318.7883968837034
chr2	3387230	3387235	-	GTCGGT	0.0	0.0	0	0	0.6573287772196114	2.020559645454439
chr1	3387364	3387369	-	GTCGGT	0.0	37.0	0	1	1.156729618105781	57.416865168994946
chr2	3387580	3387585	-	GTCGGT	0.0	0.0	0	0	155.68395170364187	0.4576863486719823
chr2	3395000	3395005	-	GTCGGT	0.0	0.0	0	0	39.502774336603025	52.435339321878786
chr1	3396826	3396831	-	GTCGGT	0.0	0.0	0	0	0.6573287772196114	0.5358464776461141
chr5	3397835	3397840	-	GTCGGT	0.0	0.0	0	0	0.6573287772196114	0.5854294868136621
chr2	3398798	3398803	-	GTCGGT	28.0	0.0	1	0	49.33486797208431	45.83675050578063
chr5	3399219	3399224	-	GTCGGT	0.0	0.0	0	0	3.0512140911266488	6.5590059562937855
chr5	3400692	3400697	-	GTCGGT	0.0	0.0	0	0	0.6573287772196114	0.4576863486719823
chr3	3401237	3401242	-	GTCGGT	0.0	31.0	0	1	1.484303637618435	2.35036885731331
chr1	3405108	3405113	-	GTCGGT	0.0	0.0	0	0	0.6573287772196114	0.5179311102871025
chr2	3405829	3405834	-	GTCGGT	0.0	0.0	0	0	15.263360779715518	0.7320225075454398
chr4	3406630	3406635	-	GTCGGT	244.0	220.0	1	1	224.76431913516905	179.08498158435918
chr2	3408291	3408296	-	GTCGGT	0.0	0.0	0	0	1.2518321029816026	55.09338594692491
chr3	3413604	3413609	-	GTCGGT	0.0	0.0	0	0	0.860557916310402	0.8774406241346456
chr1	3414038	3414043	-	GTCGGT	0.0	0.0	0	0	0.6573287772196114	0.5700141963661419
chr1	3421308	3421313	-	GTCGGT	38.3	141.0	1	1	41.13131120127978	104.17051696330027
chr2	3422168	3422173	-	GTCGGT	0.0	0.0	0	0	22.16584207868666	10.596616181543476
chr2	3423781	3423786	-	GTCGGT	0.0	0.0	0	0	161.53719833235238	130.6770267231948
chr5	3424122	3424127	-	GTCGGT	184.0	55.6	1	1	48.20250629846758	12.259512140836536
chr4	3425065	3425070	-	GTCGGT	33.9	0.0	1	0	21.364097421230507	5.644337383042259
chr3	3426000	3426005	-	GTCGGT	0.0	32.0	0	1	1.037956522000298	0.8663496766571811
chr3	3426639	3426644	-	GTCGGT	0.0	0.0	0	0	15.376788141732892	3.1698658959273427
chr5	3427278	3427283	-	GTCGGT	215.4	125.1	1	1	246.32846768882695	118.63136153109777
chr3	3429695	3429700	-	GTCGGT	0.0	0.0	0	0	0.6573287772196114	0.4356321917087494
chr5	3432547	3432552	-	GTCGGT	0.0	0.0	0	0	21.82489647887538	8.742148203170414
chr1	3443703	3443708	-	GTCGGT	55.0	287.0	1	1	73.17301042885069	226.47943278967202
chr5	3446918	3446923	-	GTCGGT	29.0	0.0	1	0	43.69301209122924	5.912746853909296
chr5	3449527	3449532	-	GTCGGT	0.0	44.0	0	1	2.2610111777028394	22.177954598625316
chr2	3450088	3450093	-	GTCGGT	0.0	0.0	0	0	0.945273569100857	9.28619181295845
chr2	3453089	3453094	-	GTCGGT	0.0	0.0	0	0	14.154317845903297	1.0198841799478724
chr2	3453565	3453570	-	GTCGGT	0.0	0.0	0	0	54.765792062538424	0.5084033914227137
chr4	3460175	3460180	-	GTCGGT	0.0	0.0	0	0	0.36448997588179266	61.26724451523635
chr2	3462823	3462828	-	GTCGGT	0.0	0.0	0	0	0.8904048537691582	0.9660528940815699
chr4	3470719	3470724	-	GTCGGT	0.0	0.0	0	0	0.6573287772196114	0.4378129061824819
chr2	3470888	3470893	-	GTCGGT	0.0	0.0	0	0	1.2500507253330446	0.4576863486719823
chr2	3471419	3471424	-	GTCGGT	0.0	0.0	0	0	0.7335661110431713	0.9625931659655955
chr2	3471423	3471428	-	GTCGGT	0.0	0.0	0	0	13.314104986492968	12.6795191484453
chr4	3475018	3475023	-	GTCGGT	0.0	0.0	0	0	0.6573287772196114	0.472284640015517
chr1	3477182	3477187	-	GTCGGT	113.0	0.0	1	0	116.82720769217636	12.093379511364274
chr3	3478621	3478626	-	GTCGGT	0.0	0.0	0	0	1.0067897431992463	3.476747889716939
chr5	3479281	3479286	-	GTCGGT	32.0	40.0	1	1	0.6494676450939547	7.664300412141329
chr2	3487536	3487541	-	GTCGGT	0.0	0.0	0	0	54.20362921242148	0.5938758661694739
chr1	3489603	3489608	-	GTCGGT	0.0	0.0	0	0	18.425498034026898	0.6509560510328798
chr1	3498158	3498163	-	GTCGGT	60.0	83.0	1	1	234.6878779138716	110.75804874029454
chr4	3499690	3499695	-	GTCGGT	0.0	0.0	0	0	0.6863502534562838	0.6593282435994262
chr2	3499959	3499964	-	GTCGGT	0.0	0.0	0	0	107.58159029379146	134.42837008882225
chr2	3500139	3500144	-	GTCGGT	47.0	0.0	1	0	258.1655580615988	112.30693669811495
chr5	3502274	3502279	-	GTCGGT	0.0	0.0	0	0	0.6863502534562838	0.5938758661694739
chr2	3508939	3508944	-	GTCGGT	0.0	0.0	0	0	0.7960357522248146	5.194434075361444
chr5	3510441	3510446	-	GTCGGT	49.3	0.0	1	0	47.94049267565674	16.18906303282922
chr1	3510640	3510645	-	GTCGGT	132.0	0.0	1	0	125.69401971403282	0.6508486323131083
chr5	3511195	3511200	-	GTCGGT	47.0	399.0	1	1	97.34656250370713	367.85816770312357
chr4	3511529	3511534	-	GTCGGT	0.0	29.8	0	1	47.428096640610164	9.003786911680397
chr4	3516986	3516991	-	GTCGGT	57.0	53.0	1	1	25.92547766976831	50.57743803672154
chr4	3521454	3521459	-	GTCGGT	62.0	0.0	1	0	55.61349430284905	0.4576863486719823
chr5	3525014	3525019	-	GTCGGT	51.0	68.0	1	1	30.801106695061826	33.87403623321545
chr5	3528828	3528833	-	GTCGGT	0.0	0.0	0	0	1.5167021335153652	0.7053951277272993
chr5	3528897	3528902	-	GTCGGT	0.0	0.0	0	0	0.6699343462218685	0.4576863486719823
chr1	3530031	3530036	-	GTCGGT	25.0	160.0	1	1	39.557842037936005	202.00685906886562
chr4	3532765	3532770	-	GTCGGT	62.4	119.4	1	1	91.84240951781183	103.34381971879941
chr3	3534656	3534661	-	GTCGGT	0.0	0.0	0	0	2.5294231143339525	0.4356321917087494
chr5	3535698	3535703	-	GTCGGT	175.0	201.0	1	1	282.6105794117657	196.26161246853863
chr2	3537560	3537565	-	GTCGGT	0.0	0.0	0	0	3.6908786371845452	1.8861362454748554
chr1	3538930	3538935	-	GTCGGT	68.0	31.0	1	1	76.75743738256051	20.53855666581609
chr3	3546055	3546060	-	GTCGGT	0.0	0.0	0	0	6.802649302561552	10.608731894998344
chr3	3548268	3548273	-	GTCGGT	113.0	460.0	1	1	119.82023026216736	387.4896454464199
chr1	3549236	3549241	-	GTCGGT	87.4	32.0	1	1	144.23953966239543	16.401768923330796
chr5	3553531	3553536	-	GTCGGT	0.0	0.0	0	0	0.8704092397396376	1.7108734129003287
chr1	3555097	3555102	-	GTCGGT	0.0	0.0	0	0	0.7257049789175145	1.3239084439508624
chr3	3555325	3555330	-	GTCGGT	0.0	0.0	0	0	0.6573287772196114	0.4576863486719823
chr5	3564061	3564066	-	GTCGGT	57.0	0.0	1	0	131.0700612575209	404.6780854213993
chr3	3564344	3564349	-	GTCGGT	87.0	0.0	1	0	65.12309664127012	0.472284640015517
chr4	3567427	3567432	-	GTCGGT	0.0	0.0	0	0	25.92547766976831	50.57743803672154
chr4	3567448	3567453	-	GTCGGT	157.0	190.0	1	1	30.721101201296975	99.43050011607355
chr2	3567858	3567863	-	GTCGGT	0.0	0.0	0	0	0.6863502534562838	0.6598983396028361
chr2	3568803	3568808	-	GTCGGT	0.0	164.0	0	1	10.524227044148544	123.07992819263005
chr4	3570315	3570320	-	GTCGGT	28.0	0.0	1	0	26.721596237605837	64.11393532945395
chr4	3573204	3573209	-	GTCGGT	0.0	0.0	0	0	3.3140043916190356	12.344007759946544
chr1	3576930	3576935	-	GTCGGT	61.0	65.0	1	1	150.6776754523547	56.775391761224014
chr2	3580397	3580402	-	GTCGGT	0.0	0.0	0	0	0.6573287772196114	0.4576863486719823
chr1	3581780	3581785	-	GTCGGT	0.0	0.0	0	0	0.6863502534562838	0.7781462140109993
chr5	3582181	3582186	-	GTCGGT	0.0	0.0	0	0	0.6573287772196114	0.4576863486719823
chr3	3585321	3585326	-	GTCGGT	41.0	0.0	1	0	29.04039631240488	1.3819631040446447
chr2	3592900	3592905	-	GTCGGT	0.0	0.0	0	0	30.88046863089983	0.47023349513427676
chr2	3603840	3603845	-	GTCGGT	33.0	75.0	1	1	48.00499864471249	71.79624257396581
chr1	3604861	3604866	-	GTCGGT	175.0	198.0	1	1	201.65579177614083	140.62833896822164
chr4	3606710	3606715	-	GTCGGT	0.0	0.0	0	0	48.02887232739942	0.4576863486719823
chr5	3612433	3612438	-	GTCGGT	273.9	355.0	1	1	312.3948456576259	342.530130169142
chr1	3614109	3614114	-	GTCGGT	0.0	0.0	0	0	28.317378099959342	0.472284640015517
chr1	3616079	3616084	-	GTCGGT	209.0	37.0	1	1	203.93203808227673	0.46809888033328295
chr5	3616371	3616376	-	GTCGGT	304.0	112.0	1	1	369.8426221455132	115.32992866627615
chr1	3618431	3618436	-	GTCGGT	99.0	0.0	1	0	181.52374300076778	4.439316187191677
chr5	3620546	3620551	-	GTCGGT	80.8	116.7	1	1	84.42531096498806	90.58649172021741
chr4	3624400	3624405	-	GTCGGT	0.0	0.0	0	0	23.943711844561637	61.906692174220865
chr4	3625414	3625419	-	GTCGGT	0.0	0.0	0	0	39.02976436842339	5.144230213323688
chr4	3628588	3628593	-	GTCGGT	0.0	101.0	0	1	27.995968988066455	194.45086717970628
chr3	3632211	3632216	-	GTCGGT	51.0	0.0	1	0	68.0268415702037	0.7106849063098618
chr1	3632915	3632920	-	GTCGGT	0.0	0.0	0	0	5.58635155872353	0.4576863486719823
chr3	3633464	3633469	-	GTCGGT	112.0	0.0	1	0	127.38250875118922	0.6310933884681444
chr4	3639706	3639711	-	GTCGGT	368.0	686.0	1	1	380.99606658516393	525.8334658874369
chr4	3642382	3642387	-	GTCGGT	0.0	31.0	0	1	0.9733579087709919	1.2231837791800213
chr4	3644184	3644189	-	GTCGGT	0.0	0.0	0	0	0.6863502534562838	1.5655782111911665
chr3	3647016	3647021	-	GTCGGT	0.0	81.0	0	1	0.6947124963322894	58.49919192945674
chr4	3651322	3651327	-	GTCGGT	26.0	0.0	1	0	111.80514087795589	6.418562144296775
chr3	3654031	3654036	-	GTCGGT	62.0	0.0	1	0	154.08323351458108	9.667624802302596
chr1	3655550	3655555	-	GTCGGT	0.0	70.0	0	1	87.30941034889045	31.376305261428325
chr4	3659047	3659052	-	GTCGGT	0.0	33.0	0	1	1.7723509574017473	2.5092089468034375
chr4	3661199	3661204	-	GTCGGT	0.0	67.0	0	1	0.7209656235554479	122.58325816157917
chr3	3662301	3662306	-	GTCGGT	0.0	0.0	0	0	3.570552046877575	2.822227216409811
chr3	3663919	3663924	-	GTCGGT	76.6	324.4	1	1	131.99851330375952	441.6132219750771
chr2	3668308	3668313	-	GTCGGT	151.0	442.0	1	1	131.76488232907505	346.97270246037
chr2	3673599	3673604	-	GTCGGT	0.0	0.0	0	0	0.6722992789902017	0.4785819776564584
chr4	3674518	3674523	-	GTCGGT	0.0	0.0	0	0	0.730686350963035	91.47963122804053
chr1	3676221	3676226	-	GTCGGT	0.0	0.0	0	0	2.1471966158260285	0.4576863486719823
chr5	3678127	3678132	-	GTCGGT	33.0	0.0	1	0	35.63352286031206	0.4576863486719823
chr1	3678591	3678596	-	GTCGGT	0.0	0.0	0	0	5.400989481247927	0.47023349513427676
chr4	3679524	3679529	-	GTCGGT	0.0	0.0	0	0	94.64846261945627	86.25079707221214
chr4	3679608	3679613	-	GTCGGT	0.0	0.0	0	0	0.6722992789902017	0.472284640015517
chr5	3680263	3680268	-	GTCGGT	26.0	97.0	1	1	63.872960970132524	71.36944698005865
chr4	3680527	3680532	-	GTCGGT	0.0	0.0	0	0	42.39462371835939	0.4576863486719823
chr4	3682454	3682459	-	GTCGGT	0.0	0.0	0	0	48.583868680786665	54.328880316900374
chr1	3683660	3683665	-	GTCGGT	0.0	0.0	0	0	0.7335661110431713	0.7002723746485612
chr4	3685282	3685287	-	GTCGGT	0.0	0.0	0	0	0.6573287772196114	0.5025564557902131
chr3	3691766	3691771	-	GTCGGT	0.0	0.0	0	0	0.6573287772196114	0.850897199174507
chr1	3695575	3695580	-	GTCGGT	0.0	0.0	0	0	0.6573287772196114	1.3920442562121094
chr1	3696873	3696878	-	GTCGGT	0.0	0.0	0	0	3.5440564453984322	29.97894435311004
chr3	3698022	3698027	-	GTCGGT	46.0	284.0	1	1	58.0507349856803	221.03220196833644
chr1	3698335	3698340	-	GTCGGT	0.0	0.0	0	0	17.515435094667605	0.4576863486719823
chr3	3698896	3698901	-	GTCGGT	0.0	95.0	0	1	8.74633417234486	97.67148057820552
chr3	3699575	3699580	-	GTCGGT	0.0	35.0	0	1	0.8150045487820619	22.473469028822304
chr3	3700269	3700274	-	GTCGGT	0.0	0.0	0	0	0.6573287772196114	0.4576863486719823
chr3	3704070	3704075	-	GTCGGT	101.0	562.0	1	1	125.07312256715788	387.2639180361629
chr1	3709373	3709378	-	GTCGGT	0.0	0.0	0	0	0.6947124963322894	42.867740005048255
chr5	3712349	3712354	-	GTCGGT	139.0	238.0	1	1	133.76748895467904	183.660270985797
chr5	3717914	3717919	-	GTCGGT	0.0	0.0	0	0	0.6573287772196114	0.4576863486719823
chr5	3718927	3718932	-	GTCGGT	81.0	146.0	1	1	136.3057069239667	92.45156427078024
chr4	3720716	3720721	-	GTCGGT	167.0	212.0	1	1	152.56640058269193	71.69486878661937
chr3	3721769	3721774	-	GTCGGT	32.0	369.0	1	1	79.77734145740871	300.3880413785464
chr5	3724544	3724549	-	GTCGGT	0.0	0.0	0	0	2.027578548556784	0.6508486323131083
chr4	3725649	3725654	-	GTCGGT	0.0	0.0	0	0	0.6573287772196114	5.467200928438614
chr5	3732406	3732411	-	GTCGGT	63.0	211.0	1	1	77.60598212010038	191.51913212665795
chr1	3732791	3732796	-	GTCGGT	0.0	41.0	0	1	0.8003120380846344	45.40866489751034
chr2	3733981	3733986	-	GTCGGT	0.0	0.0	0	0	0.8150045487820619	1.130692618462356
chr5	3751039	3751044	-	GTCGGT	0.0	52.0	0	1	7.563311331328646	74.74518659988762
chr3	3754189	3754194	-	GTCGGT	0.0	0.0	0	0	42.601940661527195	0.782486880857988
chr1	3758702	3758707	-	GTCGGT	221.0	125.0	1	1	281.25616093477544	113.73440584767897
chr4	3761473	3761478	-	GTCGGT	73.8	120.0	1	1	167.31070345310272	134.92566473112464
chr1	3761569	3761574	-	GTCGGT	27.0	48.0	1	1	41.5362236403503	66.45026830673966
chr1	3762476	3762481	-	GTCGGT	0.0	33.0	0	1	119.58721318253848	222.4970092358461
chr4	3767064	3767069	-	GTCGGT	0.0	0.0	0	0	0.6573287772196114	0.4371832109952456
chr5	3770918	3770923	-	GTCGGT	0.0	63.0	0	1	2.5907994470110665	24.398015852605386
chr1	3776287	3776292	-	GTCGGT	187.0	68.0	1	1	168.42221042709528	55.27923739119933
chr1	3779311	3779316	-	GTCGGT	35.5	0.0	1	0	46.220075161586806	0.5116926180568121
chr5	3782991	3782996	-	GTCGGT	64.5	0.0	1	0	169.00697628954998	0.4576863486719823
chr5	3783027	3783032	-	GTCGGT	132.5	0.0	1	0	57.149643156430564	0.4859391542113243
chr4	3786730	3786735	-	GTCGGT	0.0	0.0	0	0	3.712225330077067	0.9485602275733561
chr4	3786842	3786847	-	GTCGGT	0.0	0.0	0	0	26.655271661779704	0.4576863486719823
chr4	3787250	3787255	-	GTCGGT	34.0	57.0	1	1	150.07913534655503	135.8229443671899
chr4	3788809	3788814	-	GTCGGT	0.0	0.0	0	0	43.97072709398157	41.12391466869274
chr4	3788918	3788923	-	GTCGGT	221.0	410.0	1	1	165.4841466722062	389.76321024962647
chr2	3799915	3799920	-	GTCGGT	0.0	0.0	0	0	2.147612767763234	0.4576863486719823
chr3	3800204	3800209	-	GTCGGT	0.0	0.0	0	0	0.8299750505526522	0.8292970805444821
chr5	3805879	3805884	-	GTCGGT	75.0	533.0	1	1	129.05500873217804	430.1307645580676
chr1	3807059	3807064	-	GTCGGT	0.0	0.0	0	0	8.297631583527314	2.7187179465583586
chr4	3807137	3807142	-	GTCGGT	0.0	0.0	0	0	0.6710117275757415	0.6901258878110182
chr1	3810888	3810893	-	GTCGGT	0.0	186.0	0	1	5.278678743117472	134.74475536250898
chr5	3812902	3812907	-	GTCGGT	0.0	0.0	0	0	0.6573287772196114	1.5080099780939955
chr5	3814347	3814352	-	GTCGGT	274.0	126.0	1	1	323.07262210928525	105.00970770926897
chr4	3819910	3819915	-	GTCGGT	55.2	0.0	1	0	54.18552262023509	1.6078956543655767
chr2	3823052	3823057	-	GTCGGT	0.0	0.0	0	0	28.58923253103552	36.02297853796983
chr5	3823589	3823594	-	GTCGGT	129.0	248.0	1	1	188.99090992442495	185.44279236642188
chr1	3828008	3828013	-	GTCGGT	0.0	0.0	0	0	0.8977744296898039	1.5590803337102672
chr1	3835947	3835952	-	GTCGGT	0.0	0.0	0	0	0.8205999592997063	0.472284640015517
chr3	3840696	3840701	-	GTCGGT	114.0	350.0	1	1	158.9589897720086	228.88875165167377
chr5	3845006	3845011	-	GTCGGT	27.8	0.0	1	0	42.16036273096066	0.5747146434381933
chr5	3845246	3845251	-	GTCGGT	53.2	218.0	1	1	56.15840315695044	199.4117417643924
chr2	3848669	3848674	-	GTCGGT	0.0	95.0	0	1	18.30159734420252	25.750027383163815
chr3	3851682	3851687	-	GTCGGT	114.0	344.2	1	1	122.92545156466142	273.142161123547
chr3	3851983	3851988	-	GTCGGT	0.0	0.0	0	0	0.6573287772196114	25.374626760185613
chr2	3852961	3852966	-	GTCGGT	0.0	32.0	0	1	0.8150045487820619	32.61539983967033
chr1	3856219	3856224	-	GTCGGT	113.0	130.0	1	1	130.9642600386612	106.73039799786126
chr5	3858174	3858179	-	GTCGGT	0.0	0.0	0	0	30.35052210596092	0.8243063822873513
chr3	3860428	3860433	-	GTCGGT	109.0	80.0	1	1	102.16087632676307	62.47932311971535
chr4	3862175	3862180	-	GTCGGT	0.0	0.0	0	0	0.7127334681771869	0.9413154796180903
chr5	3864540	3864545	-	GTCGGT	32.0	50.0	1	1	79.94946171708963	54.10961160594968
chr2	3874659	3874664	-	GTCGGT	0.0	33.0	0	1	66.93222778708194	138.10917565852333
chr5	3875694	3875699	-	GTCGGT	79.0	117.0	1	1	45.74920332164325	55.23276726631141
chr2	3879337	3879342	-	GTCGGT	0.0	0.0	0	0	56.160899953241106	9.478093281554996
chr2	3885053	3885058	-	GTCGGT	95.0	76.0	1	1	167.5823308683063	97.10327047061674
chr1	3891419	3891424	-	GTCGGT	0.0	29.1	0	1	0.9250466422792929	31.440675867737863
chr3	3891987	3891992	-	GTCGGT	230.0	0.0	1	0	178.15860511590546	0.46809888033328295
chr5	3895848	3895853	-	GTCGGT	31.0	39.0	1	1	59.2404266800659	59.85678830506198
chr5	3896379	3896384	-	GTCGGT	0.0	40.3	0	1	0.7336323158147335	36.68893960886574
chr2	3897199	3897204	-	GTCGGT	55.0	513.0	1	1	60.44032168719374	458.20324220280173
chr5	3898822	3898827	-	GTCGGT	396.0	423.0	1	1	297.7319545278311	303.70357555799956
chr5	3900679	3900684	-	GTCGGT	0.0	0.0	0	0	0.7649858939424881	0.4576863486719823
chr2	3900746	3900751	-	GTCGGT	34.4	0.0	1	0	234.09201640125602	100.04619110930096
chr1	3902099	3902104	-	GTCGGT	130.0	103.0	1	1	178.7068343613196	103.03208006119985
chr1	3904269	3904274	-	GTCGGT	103.0	436.0	1	1	186.9956367280334	366.50159873168667
chr1	3904710	3904715	-	GTCGGT	85.0	117.0	1	1	166.55550858709242	80.84579931893437
chr2	3908696	3908701	-	GTCGGT	0.0	0.0	0	0	8.352997423905943	52.080099922442415
chr5	3911493	3911498	-	GTCGGT	0.0	54.7	0	1	5.169184951907368	36.34608735603225
chr5	3915417	3915422	-	GTCGGT	63.0	34.0	1	1	96.98078102080963	29.86976948577209
chr3	3916970	3916975	-	GTCGGT	38.0	68.0	1	1	17.287662569506633	44.60558708255874
chr4	3917034	3917039	-	GTCGGT	0.0	0.0	0	0	5.807265400629743	2.156676961354268
chr2	3921920	3921925	-	GTCGGT	39.0	0.0	1	0	57.76010200976914	60.65733115675423
chr4	3923189	3923194	-	GTCGGT	0.0	0.0	0	0	0.6573287772196114	0.472284640015517
chr3	3924897	3924902	-	GTCGGT	87.0	0.0	1	0	106.70905705059536	0.560661726675589
chr5	3931722	3931727	-	GTCGGT	39.0	0.0	1	0	2.311373587283919	0.4576863486719823
chr4	3932581	3932586	-	GTCGGT	0.0	0.0	0	0	0.7488932075424617	2.679295296389448
chr2	3933232	3933237	-	GTCGGT	0.0	157.0	0	1	0.8169351048767868	114.77294029335079
chr3	3939242	3939247	-	GTCGGT	111.0	0.0	1	0	136.50767305894428	7.725092066731052
chr2	3944869	3944874	-	GTCGGT	0.0	0.0	0	0	25.92547766976831	50.57743803672154
chr4	3945039	3945044	-	GTCGGT	126.0	0.0	1	0	110.93387891488173	0.4576863486719823
chr4	3945420	3945425	-	GTCGGT	0.0	0.0	0	0	0.6573287772196114	0.4378129061824819
chr1	3945942	3945947	-	GTCGGT	25.4	142.6	1	1	17.04240355910824	172.3909421988357
chr2	3946153	3946158	-	GTCGGT	66.0	0.0	1	0	96.76756582339046	71.09858882315304
chr3	3946564	3946569	-	GTCGGT	0.0	60.0	0	1	7.349541760647937	46.61188143467723
chr4	3947626	3947631	-	GTCGGT	0.0	0.0	0	0	29.592791098862037	60.505345206403646
chr5	3949370	3949375	-	GTCGGT	0.0	0.0	0	0	0.6863502534562838	0.6881678234477716
chr3	3949877	3949882	-	GTCGGT	0.0	0.0	0	0	2.888873403874064	10.247317399341757
chr3	3953608	3953613	-	GTCGGT	0.0	57.2	0	1	7.730997096638258	50.0191464821085
chr3	3956537	3956542	-	GTCGGT	45.3	66.0	1	1	67.4059126955561	27.369038178741523
chr1	3958867	3958872	-	GTCGGT	134.0	168.0	1	1	176.16738896357217	125.85445153263785
chr2	3960525	3960530	-	GTCGGT	0.0	0.0	0	0	0.6863502534562838	0.7100993427951942
chr1	3960925	3960930	-	GTCGGT	0.0	0.0	0	0	22.84305928137285	0.9296285786446934
chr5	3961254	3961259	-	GTCGGT	47.0	0.0	1	0	23.935253521493742	0.6490202858293901
chr3	3971613	3971618	-	GTCGGT	0.0	0.0	0	0	4.174057561652484	6.878504141708439
chr5	3972784	3972789	-	GTCGGT	0.0	0.0	0	0	2.2421888778519503	0.472284640015517
chr1	3973359	3973364	-	GTCGGT	114.0	125.0	1	1	211.0554886773658	144.56987613571656
chr3	3973558	3973563	-	GTCGGT	0.0	0.0	0	0	0.6573287772196114	0.472284640015517
chr2	3974465	3974470	-	GTCGGT	89.0	63.0	1	1	88.41849260303563	68.0107893116656
chr1	3976288	3976293	-	GTCGGT	96.1	123.3	1	1	55.097598893072465	90.72198762128782
chr1	3976431	3976436	-	GTCGGT	0.0	119.1	0	1	6.532061807232186	69.1025594855613
chr2	3980997	3981002	-	GTCGGT	0.0	0.0	0	0	2.431416975106301	8.460477631969006
chr2	3983388	3983393	-	GTCGGT	25.0	0.0	1	0	26.5967772974934	0.472284640015517
chr1	3986777	3986782	-	GTCGGT	0.0	0.0	0	0	0.6947124963322894	0.4773551375400749
chr3	3987354	3987359	-	GTCGGT	148.0	149.0	1	1	170.23153083005195	117.11169845148702
chr1	3993539	3993544	-	GTCGGT	0.0	0.0	0	0	0.6573287772196114	0.48269717167681764
chr3	3993624	3993629	-	GTCGGT	0.0	0.0	0	0	9.66486844667007	57.64885417379222
chr1	3994188	3994193	-	GTCGGT	38.0	159.0	1	1	38.04304371360221	130.57738187910513
chr1	3998360	3998365	-	GTCGGT	0.0	0.0	0	0	0.7198717313057893	1.3541572177347794
chr5	3999397	3999402	-	GTCGGT	0.0	0.0	0	0	3.489669212928576	2.6978927928426466
chr2	4006271	4006276	-	GTCGGT	0.0	0.0	0	0	0.7198717313057893	2.5753664552061397
chr3	4015221	4015226	-	GTCGGT	217.4	353.0	1	1	254.4640684431569	299.2884820820985
chr1	4017825	4017830	-	GTCGGT	0.0	0.0	0	0	42.745063957879175	32.373190433068494
chr5	4022092	4022097	-	GTCGGT	0.0	0.0	0	0	0.7562369935424641	0.5374696875887887
chr5	4024426	4024431	-	GTCGGT	0.0	0.0	0	0	0.7625875872798437	1.2980101820453729
chr3	4024856	4024861	-	GTCGGT	321.0	640.5	1	1	319.50439961660845	490.82900177367776
chr5	4026099	4026104	-	GTCGGT	0.0	0.0	0	0	0.6573287772196114	0.4378129061824819
chr5	4027724	4027729	-	GTCGGT	0.0	0.0	0	0	0.6947124963322894	0.6901258878110182
chr3	4032362	4032367	-	GTCGGT	49.0	128.0	1	1	80.16788950670811	109.23235416368904
chr3	4033391	4033396	-	GTCGGT	0.0	0.0	0	0	2.3019292778524596	15.408036315807607
chr3	4035239	4035244	-	GTCGGT	38.0	0.0	1	0	23.949353550464295	0.6791707308301199
chr3	4035576	4035581	-	GTCGGT	0.0	0.0	0	0	0.6573287772196114	13.994857087913351
chr3	4035905	4035910	-	GTCGGT	0.0	0.0	0	0	1.4454045386878567	0.42688395685470976
chr2	4040396	4040401	-	GTCGGT	0.0	0.0	0	0	63.38507071436413	69.62431067400392
chr5	4044010	4044015	-	GTCGGT	0.0	0.0	0	0	0.6573287772196114	0.4576863486719823
chr1	4044635	4044640	-	GTCGGT	0.0	36.0	0	1	0.7486028175853238	0.48288766692212054
chr5	4045003	4045008	-	GTCGGT	65.0	442.0	1	1	89.26937454347589	381.1490800688585
chr2	4046404	4046409	-	GTCGGT	0.0	0.0	0	0	0.6573287772196114	0.5358464776461141
chr3	4046411	4046416	-	GTCGGT	209.0	142.0	1	1	244.23566451069038	110.7997389045114
chr2	4051987	4051992	-	GTCGGT	72.0	174.0	1	1	161.0582402943363	262.1274704272246
chr1	4054515	4054520	-	GTCGGT	0.0	43.0	0	1	13.575190076846933	38.31573619027272
chr5	4060480	4060485	-	GTCGGT	31.0	0.0	1	0	32.605060554474676	0.922925785153718
chr1	4071314	4071319	-	GTCGGT	93.0	246.8	1	1	107.11199984844012	199.7035103101661
chr2	4071507	4071512	-	GTCGGT	0.0	0.0	0	0	0.6573287772196114	0.472284640015517
chr4	4073444	4073449	-	GTCGGT	0.0	64.0	0	1	13.320780398124299	66.41644771458009
chr3	4077821	4077826	-	GTCGGT	27.0	0.0	1	0	20.00265614148318	16.74456645046434
chr2	4078809	4078814	-	GTCGGT	29.0	67.0	1	1	48.69818098408078	170.5750790778979
chr1	4081735	4081740	-	GTCGGT	0.0	0.0	0	0	47.91916332823234	11.270759492785672
chr4	4085285	4085290	-	GTCGGT	0.0	0.0	0	0	0.6863502534562838	0.5938758661694739
chr5	4088500	4088505	-	GTCGGT	0.0	0.0	0	0	0.8205999592997063	0.472284640015517
chr5	4089132	4089137	-	GTCGGT	0.0	0.0	0	0	0.8250572284614871	1.2534682805189874
chr2	4089234	4089239	-	GTCGGT	30.9	46.0	1	1	108.81280708205308	150.9983232741484
chr2	4089780	4089785	-	GTCGGT	100.6	0.0	1	0	97.31029957924845	10.792731624187045
chr4	4102746	4102751	-	GTCGGT	0.0	0.0	0	0	0.6573287772196114	0.472284640015517
chr1	4109432	4109437	-	GTCGGT	0.0	0.0	0	0	0.7625875872798437	0.7328028894170963
chr3	4118765	4118770	-	GTCGGT	0.0	0.0	0	0	0.6573287772196114	0.5060320576770897
chr3	4119797	4119802	-	GTCGGT	108.0	203.0	1	1	164.9562658908464	200.74570410548367
chr5	4120916	4120921	-	GTCGGT	0.0	0.0	0	0	1.0319611136789537	0.4576863486719823
chr5	4123749	4123754	-	GTCGGT	23.0	0.0	1	0	4.93323462316312	17.376745018077248
chr5	4127803	4127808	-	GTCGGT	64.0	0.0	1	0	52.92847834808394	0.5156874135903373
chr4	4129657	4129662	-	GTCGGT	0.0	0.0	0	0	0.6522758401839038	0.4773551375400749
chr4	4131408	4131413	-	GTCGGT	0.0	0.0	0	0	1.0221564852404676	0.6795214124323797
chr4	4132776	4132781	-	GTCGGT	0.0	0.0	0	0	0.6863502534562838	1.5170572609773678
chr5	4133098	4133103	-	GTCGGT	0.0	0.0	0	0	59.88382289769658	73.27110426735679
chr4	4134695	4134700	-	GTCGGT	48.0	69.0	1	1	110.05464975638397	190.21591538262498
chr1	4137894	4137899	-	GTCGGT	150.5	0.0	1	0	130.3872171552328	8.693252272108143
chr3	4142221	4142226	-	GTCGGT	125.0	215.0	1	1	132.9660821622048	142.5012074399215
chr4	4143208	4143213	-	GTCGGT	0.0	0.0	0	0	0.6722992789902017	0.6186627915939441
chr3	4145822	4145827	-	GTCGGT	277.0	168.0	1	1	331.11795945246763	149.0438808349702
chr3	4146470	4146475	-	GTCGGT	135.0	66.0	1	1	91.89924802434236	59.773970229484505
chr4	4147382	4147387	-	GTCGGT	0.0	0.0	0	0	0.6573287772196114	0.4576863486719823
chr5	4151607	4151612	-	GTCGGT	109.0	126.0	1	1	152.7247088064227	104.16370816776416
chr1	4154637	4154642	-	GTCGGT	80.0	550.0	1	1	134.16896041683094	463.62753194436533
chr1	4155317	4155322	-	GTCGGT	131.0	477.0	1	1	177.5170766180817	412.27302125838446
chr5	4159031	4159036	-	GTCGGT	358.0	130.0	1	1	348.0968673204719	99.2695974423145
chr2	4166717	4166722	-	GTCGGT	0.0	0.0	0	0	0.6573287772196114	0.4576863486719823
chr3	4168527	4168532	-	GTCGGT	0.0	0.0	0	0	0.6573287772196114	0.5358464776461141
chr1	4171058	4171063	-	GTCGGT	86.2	555.8	1	1	129.95902173107163	478.33684037598414
chr1	4171353	4171358	-	GTCGGT	0.0	33.2	0	1	2.214570694315076	30.18752729690481
chr4	4171900	4171905	-	GTCGGT	0.0	0.0	0	0	1.0221564852404676	0.6795214124323797
chr1	4175745	4175750	-	GTCGGT	0.0	0.0	0	0	23.11156036783929	32.33947366301417
chr1	4176051	4176056	-	GTCGGT	52.3	0.0	1	0	66.98793649994069	4.504422603788256
chr4	4176228	4176233	-	GTCGGT	0.0	0.0	0	0	0.6722992789902017	2.7409592578475346
chr5	4176943	4176948	-	GTCGGT	24.0	365.0	1	1	21.54904943820717	223.80693200264935
chr3	4181058	4181063	-	GTCGGT	105.0	182.0	1	1	101.87680712843157	144.69371397488717
chr2	4182019	4182024	-	GTCGGT	0.0	0.0	0	0	15.063656709801739	4.487100245640808
chr3	4182737	4182742	-	GTCGGT	79.0	58.0	1	1	54.525319371449406	47.461452425849025
chr4	4188235	4188240	-	GTCGGT	261.0	50.0	1	1	321.7222133643716	49.126779675388015
chr5	4194600	4194605	-	GTCGGT	103.0	125.0	1	1	146.14330764863243	94.58477383940311
chr5	4196344	4196349	-	GTCGGT	0.0	0.0	0	0	18.934326574491152	3.9701169390366107
chr3	4196607	4196612	-	GTCGGT	0.0	0.0	0	0	0.8420845810903417	2.2405725148070186
chr4	4198039	4198044	-	GTCGGT	144.0	378.0	1	1	158.59630389194248	320.73736135588774
chr4	4198847	4198852	-	GTCGGT	31.9	234.9	1	1	26.84062276458276	220.73436148697843
chr4	4199202	4199207	-	GTCGGT	126.6	194.1	1	1	42.86977849098754	64.6347808123417
chr3	4199895	4199900	-	GTCGGT	0.0	0.0	0	0	13.283071973064551	0.5938758661694739
chr4	4201653	4201658	-	GTCGGT	37.0	128.0	1	1	31.475876678541045	79.08103076346224
chr4	4204754	4204759	-	GTCGGT	0.0	0.0	0	0	0.7875212468947866	0.4785819776564584
chr2	4212641	4212646	-	GTCGGT	0.0	144.0	0	1	18.297932600237832	148.92656394104006
chr5	4214347	4214352	-	GTCGGT	26.4	71.0	1	1	34.10894579225385	59.134660745298284
chr3	4215093	4215098	-	GTCGGT	0.0	34.0	0	1	4.338120510926985	18.674047018159214
chr1	4218022	4218027	-	GTCGGT	61.0	215.0	1	1	116.47806149866018	159.09994579423167
chr5	4220294	4220299	-	GTCGGT	50.2	219.0	1	1	108.49218251360578	223.60760144920243
chr2	4221899	4221904	-	GTCGGT	0.0	0.0	0	0	1.0319611136789537	0.6901258878110182
chr4	4222022	4222027	-	GTCGGT	0.0	33.0	0	1	24.668038116444514	71.35188131804149
chr4	4223046	4223051	-	GTCGGT	0.0	0.0	0	0	45.803363830319206	2.8047741015661365
chr2	4223254	4223259	-	GTCGGT	0.0	0.0	0	0	24.94165802223707	0.6388827810349318
chr2	4227342	4227347	-	GTCGGT	0.0	0.0	0	0	1.0319611136789537	0.6901258878110182
chr3	4230819	4230824	-	GTCGGT	0.0	0.0	0	0	5.2059986015822854	0.47023349513427676
chr3	4233274	4233279	-	GTCGGT	75.0	0.0	1	0	50.403049904414125	0.46809888033328295
chr1	4235398	4235403	-	GTCGGT	25.0	159.0	1	1	29.200056297375486	96.15218782776557
chr3	4235589	4235594	-	GTCGGT	152.4	439.0	1	1	163.24030290473834	390.8983863544949
chr4	4241029	4241034	-	GTCGGT	0.0	0.0	0	0	0.8003120380846344	20.15226128421883
chr5	4253722	4253727	-	GTCGGT	31.0	0.0	1	0	35.31004518190955	0.48288766692212054
chr1	4253785	4253790	-	GTCGGT	194.0	317.0	1	1	200.63260175221703	262.7947383203982
chr4	4258205	4258210	-	GTCGGT	108.0	82.3	1	1	117.2533043615074	71.78989586010795
chr4	4258332	4258337	-	GTCGGT	359.0	282.7	1	1	148.17728745320056	124.45773023532095
chr5	4258947	4258952	-	GTCGGT	0.0	0.0	0	0	0.6947124963322894	0.4576863486719823
chr4	4266725	4266730	-	GTCGGT	61.0	37.0	1	1	80.17554506251079	28.26318741593812
chr3	4266912	4266917	-	GTCGGT	0.0	92.9	0	1	47.07884934731036	125.4159243234357
chr2	4268059	4268064	-	GTCGGT	0.0	0.0	0	0	0.6573287772196114	0.4576863486719823
chr1	4274686	4274691	-	GTCGGT	0.0	0.0	0	0	50.41587400902315	3.4905839736986457
chr1	4274748	4274753	-	GTCGGT	108.9	473.8	1	1	112.86405076541797	445.7715014428264
chr5	4279523	4279528	-	GTCGGT	0.0	0.0	0	0	8.075342967943886	0.5402991378887171
chr2	4283385	4283390	-	GTCGGT	33.4	0.0	1	0	41.00418916083687	17.310139806087907
chr5	4286336	4286341	-	GTCGGT	105.6	0.0	1	0	136.13984002475166	0.6310933884681444
chr1	4293188	4293193	-	GTCGGT	0.0	0.0	0	0	0.6863502534562838	0.7963462670328921
chr5	4295372	4295377	-	GTCGGT	0.0	0.0	0	0	0.5806373592773455	0.4576863486719823
chr4	4296311	4296316	-	GTCGGT	223.0	195.0	1	1	210.01340808272974	184.92267211604968
chr2	4297763	4297768	-	GTCGGT	99.0	343.0	1	1	137.67443797390374	218.11662221215514
chr2	4301541	4301546	-	GTCGGT	30.0	48.0	1	1	59.11408626751971	57.22519880142962
chr1	4303818	4303823	-	GTCGGT	0.0	0.0	0	0	0.8258536880082012	1.9740663959107188
chr2	4304007	4304012	-	GTCGGT	0.0	0.0	0	0	0.6688097236950584	1.3710120058440038
chr2	4304399	4304404	-	GTCGGT	0.0	0.0	0	0	1.121406558387525	1.3710120058440038
chr4	4306291	4306296	-	GTCGGT	167.0	242.0	1	1	82.66644884837841	85.76622835281032
chr4	4307911	4307916	-	GTCGGT	0.0	0.0	0	0	22.453330316065834	0.5825613428284362
chr3	4310880	4310885	-	GTCGGT	0.0	0.0	0	0	20.954441825917765	1.0833033671688521
chr3	4311725	4311730	-	GTCGGT	58.0	271.0	1	1	110.80904049549987	235.81574746046172
chr1	4313747	4313752	-	GTCGGT	78.0	88.0	1	1	134.06930480872134	87.62289595417913
chr5	4319164	4319169	-	GTCGGT	118.0	443.0	1	1	141.18095487123486	415.97325069271966
chr4	4320322	4320327	-	GTCGGT	155.6	395.1	1	1	304.40596856592254	362.0385295459123
chr1	4321287	4321292	-	GTCGGT	309.0	89.0	1	1	337.4058210018193	72.44321522303701
chr2	4325069	4325074	-	GTCGGT	198.1	194.2	1	1	174.12456587331656	115.51955730800424
chr2	4325127	4325132	-	GTCGGT	107.7	192.8	1	1	153.97281819974788	216.38224517915572
chr5	4327213	4327218	-	GTCGGT	122.0	203.0	1	1	130.63708381803315	197.44639331240518
chr3	4330334	4330339	-	GTCGGT	0.0	30.2	0	1	0.876004650257282	0.9834441091358292
chr4	4333010	4333015	-	GTCGGT	25.3	0.0	1	0	42.62534223705495	2.4673766181300034
chr4	4337609	4337614	-	GTCGGT	0.0	0.0	0	0	25.19578459079378	29.915034403903167
chr4	4337798	4337803	-	GTCGGT	0.0	0.0	0	0	18.623260551376173	3.5742890454167826
chr2	4341493	4341498	-	GTCGGT	30.0	0.0	1	0	24.454111527811165	0.6102897334149815
chr4	4343095	4343100	-	GTCGGT	0.0	0.0	0	0	48.16017776404904	0.4576863486719823
chr3	4343691	4343696	-	GTCGGT	167.0	74.0	1	1	300.8319701587053	94.08995308425023
chr1	4344326	4344331	-	GTCGGT	0.0	0.0	0	0	6.8973761643311	0.48288766692212054
chr2	4344983	4344988	-	GTCGGT	0.0	0.0	0	0	0.7335661110431713	0.7279554977015212
chr5	4345232	4345237	-	GTCGGT	0.0	0.0	0	0	0.6722992789902017	0.7129114618646433
chr4	4346901	4346906	-	GTCGGT	98.0	98.0	1	1	219.4040658254391	106.66198626642864
chr1	4347724	4347729	-	GTCGGT	0.0	41.0	0	1	0.37776493987341364	49.45778557490894
chr2	4348905	4348910	-	GTCGGT	27.0	167.6	1	1	9.583146423101919	49.07051994570221
chr3	4352333	4352338	-	GTCGGT	69.9	0.0	1	0	43.81067346195436	0.48288766692212054
chr5	4352535	4352540	-	GTCGGT	0.0	0.0	0	0	0.8441855780473857	0.4576863486719823
chr4	4353263	4353268	-	GTCGGT	42.0	0.0	1	0	50.21925184395795	5.326849228876276
chr1	4353682	4353687	-	GTCGGT	0.0	0.0	0	0	7.181913146721935	0.6310933884681444
chr5	4359173	4359178	-	GTCGGT	0.0	0.0	0	0	4.3334049176005225	5.4157755683718705
chr4	4361076	4361081	-	GTCGGT	0.0	0.0	0	0	79.02214878390009	4.529512541089301
chr3	4361756	4361761	-	GTCGGT	267.9	274.9	1	1	307.89774957239837	201.28551924115422
chr4	4363650	4363655	-	GTCGGT	0.0	0.0	0	0	42.730131252237506	1.878878987372039
chr5	4367363	4367368	-	GTCGGT	35.0	42.0	1	1	50.33081855815438	52.761424247767984
chr4	4367966	4367971	-	GTCGGT	82.2	45.6	1	1	178.07301033730474	123.96861420232996
chr4	4368703	4368708	-	GTCGGT	0.0	0.0	0	0	0.6573287772196114	0.4576863486719823
chr3	4377302	4377307	-	GTCGGT	0.0	63.2	0	1	16.242294476372436	97.65804799524942
chr3	4377757	4377762	-	GTCGGT	100.0	239.8	1	1	139.5287501897765	278.52974430598584
chr3	4377862	4377867	-	GTCGGT	0.0	0.0	0	0	0.6573287772196114	2.138029113660602
chr5	4379101	4379106	-	GTCGGT	138.0	370.0	1	1	137.17066672437522	282.29556890809357
chr3	4381418	4381423	-	GTCGGT	0.0	0.0	0	0	1.895632556947017	3.903620352210156
chr2	4383118	4383123	-	GTCGGT	0.0	0.0	0	0	12.309707017898774	16.21487911970547
chr1	4385849	4385854	-	GTCGGT	0.0	0.0	0	0	2.828120903211698	2.594004347756025
chr4	4389422	4389427	-	GTCGGT	0.0	0.0	0	0	0.6722992789902017	0.4576863486719823
chr5	4391108	4391113	-	GTCGGT	0.0	96.0	0	1	0.6947124963322894	57.28644757957803
chr3	4392630	4392635	-	GTCGGT	0.0	0.0	0	0	0.6863502534562838	0.688005163736441
chr3	4397819	4397824	-	GTCGGT	0.0	0.0	0	0	0.6768865470540103	0.5614061878820403
chr4	4398639	4398644	-	GTCGGT	0.0	45.0	0	1	0.8180774963565824	26.471745150009824
chr3	4399998	4400003	-	GTCGGT	118.0	496.0	1	1	161.3607032267237	433.8041424997714
chr4	4400059	4400064	-	GTCGGT	0.0	0.0	0	0	1.0605552877027749	1.4983563117517074
chr3	4401997	4402002	-	GTCGGT	0.0	0.0	0	0	0.6856706935701417	0.4576863486719823
chr5	4403592	4403597	-	GTCGGT	111.0	540.0	1	1	130.49335150340963	455.0837404536903
chr1	4403854	4403859	-	GTCGGT	120.0	45.0	1	1	137.62047579659952	35.05766710988716
chr4	4407257	4407262	-	GTCGGT	0.0	0.0	0	0	6.794796702485364	2.2194428428865667
chr5	4407786	4407791	-	GTCGGT	136.0	38.0	1	1	146.8260524190156	60.00554046900683
chr4	4408253	4408258	-	GTCGGT	0.0	0.0	0	0	15.517930406702034	0.9989992244733725
chr4	4414946	4414951	-	GTCGGT	49.0	0.0	1	0	81.93856561436678	1.0112821002042305
chr2	4415960	4415965	-	GTCGGT	0.0	0.0	0	0	0.6573287772196114	1.7993546335616912
chr1	4416642	4416647	-	GTCGGT	201.0	302.0	1	1	319.08032650947496	328.23485283100877
chr5	4422710	4422715	-	GTCGGT	68.0	326.0	1	1	133.24043847295422	310.90794096516487
chr3	4426957	4426962	-	GTCGGT	39.0	38.2	1	1	36.89080199590454	10.001725871163037
chr4	4435457	4435462	-	GTCGGT	0.0	0.0	0	0	15.517930406702034	0.9989992244733725
chr2	4437826	4437831	-	GTCGGT	0.0	142.0	0	1	18.305664175817263	173.75896825312478
chr1	4437856	4437861	-	GTCGGT	0.0	52.0	0	1	1.2107411611220993	57.41357469409906
chr1	4438493	4438498	-	GTCGGT	0.0	93.0	0	1	0.6947124963322894	64.26651596939053
chr4	4443347	4443352	-	GTCGGT	0.0	0.0	0	0	0.6573287772196114	0.5014752172759713
chr3	4449496	4449501	-	GTCGGT	0.0	0.0	0	0	1.1953958251037533	0.5849071698906112
chr5	4451240	4451245	-	GTCGGT	135.0	153.0	1	1	278.0162399476324	166.9192820911191
chr5	4453200	4453205	-	GTCGGT	47.0	0.0	1	0	55.598410397471	0.4526169896444321
chr5	4454661	4454666	-	GTCGGT	0.0	56.0	0	1	5.99494047905894	46.056132574801296
chr5	4455153	4455158	-	GTCGGT	0.0	0.0	0	0	0.6573287772196114	0.4576863486719823
chr1	4456820	4456825	-	GTCGGT	0.0	0.0	0	0	2.0749585821677545	0.7884328529983917
chr5	4457043	4457048	-	GTCGGT	317.0	224.0	1	1	354.1515957004265	206.8166791704405
chr4	4457301	4457306	-	GTCGGT	0.0	0.0	0	0	22.294509979435578	0.4576863486719823
chr2	4459900	4459905	-	GTCGGT	0.0	46.0	0	1	0.6573287772196114	0.472284640015517
chr3	4464330	4464335	-	GTCGGT	32.0	0.0	1	0	48.42178531571373	0.824773379363079
chr4	4475344	4475349	-	GTCGGT	0.0	0.0	0	0	15.847441477196266	27.75396495071921
chr5	4476561	4476566	-	GTCGGT	0.0	0.0	0	0	0.7682700424389625	0.4576863486719823
chr3	4483308	4483313	-	GTCGGT	0.0	0.0	0	0	1.8705446821734415	1.6955710497266117
chr4	4483485	4483490	-	GTCGGT	0.0	0.0	0	0	56.38968387415052	0.4853411381757873
chr4	4484046	4484051	-	GTCGGT	0.0	0.0	0	0	1.9623465962080064	0.47023349513427676
chr5	4488924	4488929	-	GTCGGT	227.0	0.0	1	0	191.91182187987607	0.7190386656517969
chr4	4490048	4490053	-	GTCGGT	134.0	119.0	1	1	139.50513563613097	71.59584659960599
chr1	4492009	4492014	-	GTCGGT	24.3	126.7	1	1	33.77010492769263	111.83589472430603
chr3	4500296	4500301	-	GTCGGT	0.0	31.8	0	1	0.6977629664065965	2.017833184909053
chr5	4503452	4503457	-	GTCGGT	31.0	0.0	1	0	19.141096934051507	0.5116926180568121
chr3	4506564	4506569	-	GTCGGT	0.0	0.0	0	0	1.0777730783246167	0.8493152261682173
chr1	4507708	4507713	-	GTCGGT	0.0	0.0	0	0	0.6573287772196114	0.4576863486719823
chr5	4507894	4507899	-	GTCGGT	0.0	0.0	0	0	1.3041776916286352	0.656367834610433
chr1	4511729	4511734	-	GTCGGT	114.0	225.0	1	1	146.60820675905975	204.38947516448997
chr1	4515800	4515805	-	GTCGGT	0.0	0.0	0	0	13.15050080915364	0.47023349513427676
chr3	4529162	4529167	-	GTCGGT	0.0	0.0	0	0	2.2531373815646973	0.4576863486719823
chr1	4530285	4530290	-	GTCGGT	0.0	0.0	0	0	0.6573287772196114	0.48269717167681764
chr2	4531007	4531012	-	GTCGGT	24.0	0.0	1	0	55.450561928136466	0.5252522112322933
chr1	4531334	4531339	-	GTCGGT	62.0	458.0	1	1	159.76575886131235	461.00686665258206
chr3	4532860	4532865	-	GTCGGT	0.0	0.0	0	0	9.908249800884095	1.1895631299975435
chr2	4533585	4533590	-	GTCGGT	31.0	0.0	1	0	52.32383975595651	10.623132271093302
chr3	4533694	4533699	-	GTCGGT	0.0	0.0	0	0	18.552992236247263	0.8697235733793834
chr3	4534401	4534406	-	GTCGGT	0.0	0.0	0	0	0.8150045487820619	26.74171823201402
chr5	4534844	4534849	-	GTCGGT	0.0	98.0	0	1	12.622731918794933	66.76236515985828
chr2	4536758	4536763	-	GTCGGT	26.0	0.0	1	0	51.14350562820439	2.3538384359207525
chr3	4538543	4538548	-	GTCGGT	0.0	104.0	0	1	33.77010492769263	98.58700284515375
chr1	4539583	4539588	-	GTCGGT	111.0	64.0	1	1	177.22931535581054	62.214816266620204
chr5	4540121	4540126	-	GTCGGT	46.0	0.0	1	0	44.05841400849179	1.222672377245716
chr1	4551237	4551242	-	GTCGGT	98.0	123.0	1	1	79.31592658711511	80.20409070370819
chr5	4554142	4554147	-	GTCGGT	170.0	58.0	1	1	229.0485037146605	44.815149025766736
chr4	4554812	4554817	-	GTCGGT	0.0	0.0	0	0	18.270178545836654	13.20065125744959
chr3	4557731	4557736	-	GTCGGT	131.0	465.0	1	1	185.534836809817	435.05515847826643
chr4	4563133	4563138	-	GTCGGT	0.0	0.0	0	0	24.695944844740158	68.49519983445619
chr2	4563980	4563985	-	GTCGGT	0.0	0.0	0	0	0.6573287772196114	0.472284640015517
chr3	4564070	4564075	-	GTCGGT	97.0	68.0	1	1	117.58336382533965	56.74374385594167
chr2	4564512	4564517	-	GTCGGT	0.0	0.0	0	0	43.52027908155655	45.12513930612862
chr1	4565409	4565414	-	GTCGGT	28.0	411.0	1	1	40.28833596962339	312.3173438398079
chr2	4566171	4566176	-	GTCGGT	61.0	0.0	1	0	60.650003215275554	0.8292970805444821
chr3	4580065	4580070	-	GTCGGT	100.0	336.0	1	1	133.19284380162648	217.60838522772863
chr5	4585233	4585238	-	GTCGGT	0.0	73.0	0	1	34.48384271997116	76.72826009209687
chr5	4589490	4589495	-	GTCGGT	39.0	0.0	1	0	52.11354351164741	13.409092753884732
chr5	4590146	4590151	-	GTCGGT	122.0	147.0	1	1	106.4224379024674	96.98890720771853
chr2	4590336	4590341	-	GTCGGT	0.0	241.7	0	1	50.38253244404375	59.387620993076894
chr3	4592616	4592621	-	GTCGGT	0.0	0.0	0	0	2.0281620831453178	0.5179311102871025
chr2	4594256	4594261	-	GTCGGT	0.0	0.0	0	0	1.0655890768841283	1.7268038075346803
chr1	4594543	4594548	-	GTCGGT	0.0	231.0	0	1	21.9509413638319	151.62602096181593
chr5	4597718	4597723	-	GTCGGT	0.0	117.0	0	1	0.6947124963322894	92.60190628126985
chr5	4605550	4605555	-	GTCGGT	0.0	0.0	0	0	0.6768865470540103	0.5486479504522837
chr5	4612905	4612910	-	GTCGGT	0.0	0.0	0	0	0.6573287772196114	0.4576863486719823
chr5	4613324	4613329	-	GTCGGT	0.0	0.0	0	0	4.910874021298004	0.47023349513427676
chr2	4613617	4613622	-	GTCGGT	62.0	76.0	1	1	45.85176361219043	15.703630840467287
chr4	4613667	4613672	-	GTCGGT	204.0	242.0	1	1	161.5089112878617	142.38198296732332
chr4	4615574	4615579	-	GTCGGT	0.0	0.0	0	0	0.6494676450939547	0.487797992032155
chr2	4615641	4615646	-	GTCGGT	86.2	405.0	1	1	57.087451389089544	267.08590746481764
chr5	4615754	4615759	-	GTCGGT	0.0	126.0	0	1	5.58486190475644	102.6770274535378
chr3	4617545	4617550	-	GTCGGT	135.0	0.0	1	0	197.57859593920102	6.102601258696249
chr2	4625030	4625035	-	GTCGGT	30.0	46.0	1	1	23.372100131807542	16.22551670308851
chr3	4625792	4625797	-	GTCGGT	0.0	0.0	0	0	2.9359496245418253	3.1675248308511947
chr1	4628420	4628425	-	GTCGGT	0.0	0.0	0	0	1.4448027368036986	0.4958715088157634
chr5	4634416	4634421	-	GTCGGT	62.0	387.0	1	1	105.502728136493	307.6364275331033
chr4	4636961	4636966	-	GTCGGT	0.0	60.0	0	1	14.26835456837067	29.69625020886005
chr1	4640419	4640424	-	GTCGGT	0.0	0.0	0	0	3.9696434679406902	11.736128951916536
chr1	4643148	4643153	-	GTCGGT	0.0	0.0	0	0	0.6494676450939547	7.216551714422198
chr3	4655706	4655711	-	GTCGGT	0.0	61.0	0	1	19.492169296402135	49.46200963855891
chr5	4658219	4658224	-	GTCGGT	62.0	148.0	1	1	121.04752025621468	135.66769517170673
chr5	4661265	4661270	-	GTCGGT	48.0	0.0	1	0	54.75988827077218	6.138477912743935
chr1	4661373	4661378	-	GTCGGT	0.0	416.0	0	1	31.638194423401696	357.43892585327546
chr2	4661736	4661741	-	GTCGGT	57.0	0.0	1	0	43.821257400563226	0.9285605329002312
chr2	4661904	4661909	-	GTCGGT	0.0	0.0	0	0	0.9975901841867404	0.7421448667676024
chr4	4664689	4664694	-	GTCGGT	0.0	0.0	0	0	6.454142162416682	0.472284640015517
chr1	4667485	4667490	-	GTCGGT	92.0	0.0	1	0	120.29739708896865	0.7101217026509308
chr3	4669719	4669724	-	GTCGGT	0.0	0.0	0	0	0.6573287772196114	0.5025564557902131
chr4	4674037	4674042	-	GTCGGT	0.0	0.0	0	0	20.815299580510747	5.305410867544046
chr5	4677887	4677892	-	GTCGGT	57.0	48.0	1	1	52.278235500674135	12.79417345223219
chr4	4683468	4683473	-	GTCGGT	46.0	41.0	1	1	191.21592197421054	113.34759098935331
chr5	4703192	4703197	-	GTCGGT	0.0	0.0	0	0	0.7198717313057893	2.1613985493747174
chr2	4709894	4709899	-	GTCGGT	40.0	0.0	1	0	25.92547766976831	50.57743803672154
chr4	4711384	4711389	-	GTCGGT	0.0	37.0	0	1	2.1474041843737828	7.360287779722314
chr2	4715032	4715037	-	GTCGGT	0.0	0.0	0	0	25.92547766976831	50.57743803672154
chr4	4721542	4721547	-	GTCGGT	0.0	0.0	0	0	0.6573287772196114	0.48288766692212054
chr4	4724569	4724574	-	GTCGGT	0.0	0.0	0	0	0.6863502534562838	0.7146462839240688
[truncated: 29,156 more rows]

## Sheet: Figure_2E,F
sequence_name	start	stop	strand	matched_sequence	peak_score_AT3G10480	peak_score_AT4G10350	binding_AT3G10480	binding_AT4G10350	prediction_AT3G10480	prediction_AT4G10350
chr5	14890106	14890120	-	TGCGTGAATTACAAG	321.0	295.6	1	1	355.10150241687666	467.45762997888585
chr2	10068566	10068580	-	TGCGTGAAATAGAAG	107.8	167.0	1	1	215.01844569546375	270.67718656690676
chr5	695267	695281	-	AGCGTGAAATTCAAG	0.0	109.0	0	1	80.99016375461997	74.52657753560102
chr1	25184752	25184766	+	TGCGTGAAACACAAG	0.0	0.0	0	0	291.4543476011961	279.1265781146121
chr4	7494401	7494415	+	TACGTGAAGTTCAAG	0.0	0.0	0	0	52.392318979903656	31.0534706771637
chr1	22007810	22007824	+	TGCTTGAAGTTCAAG	33.0	130.0	1	1	102.399776669519	109.1190752639499
chr2	1461316	1461330	-	TACGTGAAGTTCAAG	0.0	0.0	0	0	98.9354832407165	179.29764216665947
chr1	29881866	29881880	-	TGCTTGAAGTTCAAG	146.0	249.3	1	1	246.60964958268175	348.63004693720654
chr1	113361	113375	+	TGCGTAAAATTCAAG	0.0	0.0	0	0	25.577872822749	34.552796420852054
chr1	1511861	1511875	+	TGCGTGAATCTCAAG	0.0	0.0	0	0	23.267150548373106	34.00340448659758
chr2	14365543	14365557	-	TGCGTGTGATTCAAG	293.9	339.0	1	1	373.75606287428025	519.155243493902
chr1	12126356	12126370	+	TGCGTGAGAATCAAG	0.0	0.0	0	0	101.11466129033451	76.183437881375
chr4	12359265	12359279	+	TGCGTGAGTTTCAAG	196.0	186.7	1	1	267.8252443421875	295.8459083978448
chr3	3217217	3217231	-	AGCGTGAAATACAAG	0.0	0.0	0	0	25.656756554476278	46.26696819173687
chr3	9240044	9240058	-	TGCGTGAGTTTCAAG	0.0	67.4	0	1	108.3225541865894	119.05666625147465
chr3	18891440	18891454	-	AGCGTGAAGTTCAAG	47.7	150.3	1	1	226.68236926474086	332.5017350620119
chr5	19827290	19827304	+	TGCGTGAATTAGAAG	0.0	0.0	0	0	81.09958357540911	268.97079262454145
chr5	148424	148438	+	TGCTTGTAATACAAG	325.0	267.0	1	1	369.1450071812328	304.38985390209655
chr3	17953266	17953280	-	TGCTTGAAGTACAAG	0.0	0.0	0	0	27.525086500640995	33.37131615262581
chr5	18762141	18762155	-	TGCTTGTAGTTCAAG	0.0	0.0	0	0	115.13291477578535	74.39809040747578
chr5	18767627	18767641	-	TGCTTGTAGTTCAAG	0.0	0.0	0	0	115.13291477578535	76.41087288841119
chr5	22478647	22478661	-	TACGTGTAATACAAG	0.0	0.0	0	0	22.56854688212017	30.712380413060615
chr5	1351564	1351578	+	TGCTTGAAGATCAAG	183.6	175.6	1	1	309.98037817713686	257.9184710961577
chr1	2954541	2954555	+	TGCTTGAAAAACAAG	0.0	0.0	0	0	109.49946388856246	58.41233798254898
chr5	4722923	4722937	+	TGCGTGCAATACAAG	284.0	251.0	1	1	321.5419708660645	368.214087234506
chr4	10139214	10139228	+	TGCGTATAATTCAAG	0.0	331.9	0	1	66.91772906649312	237.7575032246756
chr4	4399913	4399927	-	TGCTTGAAGATCAAG	0.0	0.0	0	0	205.554181068402	112.86199402128968
chr1	4561704	4561718	-	TACGTGAAAAACAAG	186.0	200.0	1	1	288.21559421268637	399.5085827671215
chr1	27196860	27196874	-	TGCTTGTATTTCAAG	0.0	0.0	0	0	137.26243559554334	93.62716077345408
chr2	4050998	4051012	+	TGCTTGAATATCAAG	0.0	0.0	0	0	28.454662222526526	35.284454688810875
chr5	20780070	20780084	+	TGCGTGAAATGCAAG	230.0	245.0	1	1	299.5483809642111	383.4557851588958
chr2	2745576	2745590	-	TGCTTGAATATCAAG	0.0	76.9	0	1	279.96343042163875	115.44439713778532
chr1	3461397	3461411	+	TGCGTGTAGTAGAAG	0.0	0.0	0	0	30.69127671302204	32.908275500527395
chr3	5963892	5963906	+	TGCGTGGAATACAAG	0.0	0.0	0	0	24.94136566324044	30.903173545670086
chr5	9285298	9285312	-	TGCGTGAGAAACAAG	265.0	274.0	1	1	217.21350479050895	408.89090894407843
chr2	10898365	10898379	-	TGCGTGTGAATCAAG	259.0	236.8	1	1	281.1616885451734	372.1488655576508
chr3	17724037	17724051	+	TGCGTGTGTTTCAAG	131.0	128.0	1	1	361.18820952923465	427.12427221485586
chr4	18028759	18028773	+	TGCGTGTGTTTCAAG	296.8	303.0	1	1	247.44660032052644	427.37257236808455
chr4	16087830	16087844	-	TGCGTGAACTACAAG	122.0	0.0	1	0	139.59215498318125	327.0193525389362
chr5	24797997	24798011	-	TGCGTGTGTTTCAAG	180.8	231.0	1	1	270.97880748238344	238.81480502675805
chr5	4520713	4520727	-	TGCTTGAAATTGAAG	65.0	247.9	1	1	192.01450566462591	462.0307521737647
chr3	19839222	19839236	-	AGCGTGAAGATCAAG	0.0	0.0	0	0	22.071044310518467	30.03584164331422
chr1	29510702	29510716	+	AGCGTGTATTTCAAG	263.0	252.0	1	1	313.200601863455	409.2427455238383
chr3	2577160	2577174	-	TGCTTGTAGTACAAG	308.0	333.0	1	1	378.35223969052953	511.6558547635678
chr1	7330236	7330250	+	TACGTGAAACTCAAG	102.0	0.0	1	0	229.46505514251092	83.62471004688226
chr1	10148000	10148014	+	TGCGTAAAGTACAAG	0.0	0.0	0	0	21.773071171827343	43.09146217092228
chr5	19768210	19768224	+	TGCGTAAAGTACAAG	221.1	234.0	1	1	269.71342300562657	261.62882828441104
chr1	20924089	20924103	+	TGCTTGAAGAACAAG	280.0	303.0	1	1	355.827097404221	364.7705776166091
chr4	958260	958274	-	TGCTTGAAGAACAAG	130.9	126.2	1	1	273.4115396844434	142.00628942869236
chr3	20968722	20968736	-	TGCTTGAAGAACAAG	271.0	203.0	1	1	318.000251174363	187.39540975574755
chr1	23672184	23672198	-	TGCGTGAGATTGAAG	75.0	234.0	1	1	164.83121999351937	215.3503556963814
chr1	7424613	7424627	+	TGCGTAAAGATCAAG	0.0	0.0	0	0	24.13943346266058	41.06973547452757
chr5	1385149	1385163	-	TGCGTAAAGATCAAG	229.5	296.5	1	1	245.77201087365626	453.5509258464915
chr3	1748439	1748453	+	TGCGTATATTTCAAG	0.0	104.0	0	1	31.622367089967696	150.60771278199186
chr4	2278012	2278026	-	TGCTTGTATATCAAG	161.0	136.0	1	1	232.54019818477704	136.09557237454302
chr1	18552311	18552325	-	TGCGTGTAATGCAAG	304.4	279.0	1	1	300.4366941125044	468.00372213544006
chr1	4990982	4990996	+	TGCTTGAGATTCAAG	0.0	0.0	0	0	85.58977554182638	65.09620861302292
chr2	6024066	6024080	+	TGCGTGGAGATCAAG	48.3	0.0	1	0	20.138421928270514	32.81533830570652
chr5	15278534	15278548	+	TACGTGAGATTCAAG	41.9	72.0	1	1	137.90727125781652	196.49114438658066
chr2	15970951	15970965	+	TGCGTGAAACAGAAG	98.4	224.6	1	1	260.299449073441	410.9950574697821
chr3	20036178	20036192	+	TGCGTGTACTACAAG	266.6	267.0	1	1	369.77601004901146	398.0626377932485
chr5	9329305	9329319	-	TGCGTGTAGAAGAAG	0.0	82.9	0	1	107.50527920523825	143.29980778488235
chr5	14919438	14919452	-	TGCGTGGAGATCAAG	305.0	140.0	1	1	349.3248731459107	300.98360123143675
chr1	22049802	22049816	-	TGCGTGAAGCTGAAG	0.0	0.0	0	0	30.533148873892124	35.590399697337865
chr4	12853469	12853483	+	TGCGTGAGTAACAAG	335.8	229.9	1	1	292.7720613516293	417.83842397850617
chr3	16967290	16967304	+	TGCTTGAAGTTGAAG	0.0	0.0	0	0	84.15996770685045	158.5224688268798
chr1	17335217	17335231	+	TACGTGAAATAGAAG	120.0	150.0	1	1	254.91420766139143	311.12087500354266
chr2	11822159	11822173	-	TGCTTGTAATTGAAG	0.0	38.5	0	1	27.98447652306737	30.716962992304857
chr5	21694741	21694755	-	TGCTTGAAATAGAAG	0.0	73.0	0	1	120.26296874822742	141.97029928152233
chr1	9002769	9002783	-	AACGTGAAATTCAAG	0.0	0.0	0	0	31.18075409351512	32.80403524101273
chr3	14724140	14724154	-	AGCGTGTATTACAAG	276.9	285.0	1	1	360.67310566991904	384.9034526269654
chr5	8407277	8407291	+	TGCGTGATGTTCAAG	0.0	0.0	0	0	31.42050317519274	36.294864994034285
chr1	24339678	24339692	-	TACGTGAATTTGAAG	0.0	0.0	0	0	37.27684137293587	41.27449293253029
chr3	12287143	12287157	+	TACGTGAAACACAAG	0.0	0.0	0	0	27.47321149667589	31.38666785625639
chr2	15983301	15983315	+	TGCTTGAAACACAAG	163.0	161.1	1	1	326.79683659605274	231.54707694080088
chr5	25010409	25010423	+	TGCTTGTAACTCAAG	0.0	0.0	0	0	53.346863733819646	35.14961136930589
chr3	1104537	1104551	-	TGCTTGTAACTCAAG	264.0	278.0	1	1	370.58380085121644	409.6481581706903
chr2	9035333	9035347	-	TGCTTGAAACACAAG	0.0	0.0	0	0	97.53213275497171	69.04890991230471
chr2	10569147	10569161	-	TGCTTGAAACACAAG	0.0	0.0	0	0	22.55123118825043	43.56067012603843
chr4	16823223	16823237	-	TGCGTGAAAGACAAG	117.0	143.0	1	1	247.99775896161034	287.3322787817292
chr2	19252078	19252092	-	TGCTTGTAACTCAAG	315.0	245.0	1	1	377.6568051753713	392.2984073786224
chr1	9859062	9859076	+	TACTTGAAGTTCAAG	220.0	135.0	1	1	317.55413707440647	189.21654644189945
chr2	13642094	13642108	-	TGCGTATAAAACAAG	0.0	122.0	0	1	86.1433260132471	246.45650184629625
chr1	21631116	21631130	-	TACTTGAAATACAAG	0.0	0.0	0	0	137.1738743227698	42.138046627778444
chr3	9477816	9477830	+	TGCGTATATTACAAG	0.0	210.0	0	1	62.70968633132308	203.60016200740105
chr3	14635172	14635186	+	TGCTTGAATCTCAAG	0.0	35.0	0	1	309.6261218503082	286.8823703583707
chr5	14877620	14877634	+	TGCTTAAAATTCAAG	0.0	145.0	0	1	52.15575212329111	175.50523027980964
chr3	16199940	16199954	+	TACTTGAAAATCAAG	0.0	0.0	0	0	108.69052339879416	137.00900385121548
chr4	1897944	1897958	-	TGCTTGAATCTCAAG	144.0	100.0	1	1	309.6261218503082	294.9179149601887
chr3	16046631	16046645	-	TACTTGAAAATCAAG	0.0	0.0	0	0	108.69052339879416	137.00900385121548
chr1	17943701	17943715	-	TGCTTGAATCTCAAG	213.0	86.0	1	1	309.93742334204467	172.8542710787247
chr5	19680195	19680209	+	TACTTGAATTTCAAG	0.0	0.0	0	0	210.65705857854005	162.79276738341574
chr3	19712397	19712411	+	TGCGTATATATCAAG	57.0	134.0	1	1	61.99701551006951	234.28848436903525
chr3	4768473	4768487	+	TGCTTGAGATACAAG	37.5	0.0	1	0	24.676171948392597	31.265263630177262
chr3	23194402	23194416	+	TGCGTGTAGCTGAAG	148.9	280.0	1	1	158.12382836214402	492.6855777989243
chr4	15194214	15194228	-	TGCGTGAAGCAGAAG	238.9	52.0	1	1	145.14770802384268	62.704130744833755
chr1	22728530	22728544	+	TGCTTGAAGTAGAAG	0.0	0.0	0	0	58.86132515982281	35.62646552950683
chr3	109870	109884	-	TGCTTGAAGTAGAAG	0.0	0.0	0	0	87.05873429893383	210.37154469089586
chr2	6972576	6972590	-	TGCTTGAAGTAGAAG	0.0	0.0	0	0	25.447773562578675	43.20225096539745
chr3	8583375	8583389	-	AGCGTGTAGAACAAG	262.0	268.0	1	1	368.6728093931228	363.41567350088525
chr3	16945722	16945736	-	AGCGTGAAGCTCAAG	0.0	0.0	0	0	109.96719325001386	53.27056693261772
chr5	1015440	1015454	+	TGCTTGAAAAAGAAG	0.0	106.0	0	1	164.66809501650152	263.03487275862216
chr2	3984444	3984458	+	TGCTTGAAAAAGAAG	53.2	72.0	1	1	246.20192746317053	310.70142930274466
chr2	6638100	6638114	+	TGCTTGAAGATGAAG	0.0	0.0	0	0	30.031637782569454	36.73285745829165
chr4	10311844	10311858	+	TGCTTGTAAATGAAG	83.0	213.0	1	1	112.040537213431	237.09239225547591
chr1	13021554	13021568	+	TGCTTGAAAAAGAAG	0.0	0.0	0	0	99.00159351856965	49.703136659941514
chr3	16261036	16261050	+	AGCTTGAAATACAAG	0.0	0.0	0	0	166.49553825403072	86.59702003937721
chr5	16992674	16992688	+	TGCTTGAAGATGAAG	0.0	73.0	0	1	94.70172794431913	140.62893718524455
chr2	17227803	17227817	+	TGCTTGAAAAAGAAG	97.0	228.0	1	1	226.20501000632004	322.09966762988824
chr1	20886286	20886300	+	TGCTTGAAGATGAAG	0.0	0.0	0	0	22.312574541145768	34.43707831735221
chr1	29881864	29881878	+	TGCTTGAACTTCAAG	146.0	249.3	1	1	282.31581880962807	310.90138734226423
chr2	10603081	10603095	-	AACGTGAAATACAAG	0.0	0.0	0	0	93.04281401868258	38.94526436600288
chr5	25549260	25549274	-	AACGTGTAATTCAAG	46.9	0.0	1	0	113.7073608221244	141.69496354755475
chr3	6727358	6727372	+	TACGTGTATTTGAAG	0.0	0.0	0	0	27.748953892877473	30.56093544989157
chr1	6729221	6729235	+	AGCGTGAATCTCAAG	0.0	0.0	0	0	25.43710706212426	47.78210551195282
chr2	7759982	7759996	+	TGCTTGTATTTGAAG	0.0	0.0	0	0	72.41893948943859	48.57348259385876
chr4	8007909	8007923	-	TACGTGAATTAGAAG	0.0	0.0	0	0	146.67013717469055	88.85665307066449
chr4	11866613	11866627	-	AGCTTGAAAATCAAG	0.0	0.0	0	0	43.37054618570747	27.51204074097376
chr4	12060705	12060719	-	TGCTTGTATTTGAAG	0.0	0.0	0	0	29.650870941816475	25.38937250867306
chr5	21907359	21907373	-	AGCGTGCAATTCAAG	231.0	262.0	1	1	359.08443982865117	388.16928116164814
chr1	23224243	23224257	-	TACGTGTATTTGAAG	0.0	0.0	0	0	21.942260808616506	28.763436716697626
chr3	19617887	19617901	+	TGCTTGTAGCTCAAG	0.0	0.0	0	0	21.756157901919305	29.403014149706355
chr3	249557	249571	-	TACGTGTAACACAAG	241.0	144.0	1	1	231.4931051259019	117.14289147946731
chr1	6832603	6832617	-	TGCGTGTGGTTGAAG	0.0	0.0	0	0	70.97394744684392	103.37491337560672
chr4	16822256	16822270	-	AACGTGAATTTCAAG	0.0	0.0	0	0	226.4565826941218	225.68980276439382
chr5	20340209	20340223	-	TGCTTGAATATGAAG	0.0	0.0	0	0	25.69937181577173	64.31546972872735
chr5	21239240	21239254	-	TACGTGTAACACAAG	98.9	0.0	1	0	135.843939386063	45.57144734964671
chr5	23886554	23886568	-	TGCTTGTAACACAAG	233.0	237.0	1	1	378.35223969052953	428.85964164062847
chr1	28108545	28108559	-	TGCTTGTAACACAAG	301.0	172.0	1	1	280.8049921388908	198.16566632822384
chr2	14893557	14893571	+	TGCGTGAGCTTCAAG	260.8	238.7	1	1	299.8212959473135	410.93528409431735
chr1	25646948	25646962	+	TGCGTGAGCTTCAAG	0.0	0.0	0	0	50.12341643947089	41.131241769407175
chr3	1498651	1498665	-	TACTTGTAATACAAG	124.0	0.0	1	0	303.74597340927386	98.12492469209147
chr4	8719842	8719856	-	AGCGTGAGGTTCAAG	0.0	0.0	0	0	31.598438375391332	35.31170948112221
chr3	10285165	10285179	-	TGCGTATAGAACAAG	0.0	0.0	0	0	29.699044462055962	34.83847386060219
chr3	10724647	10724661	-	TACTTGTAGTTCAAG	123.4	0.0	1	0	177.09380383762473	130.31040385621307
chr5	1434083	1434097	+	TGCTTGCAGTTCAAG	0.0	0.0	0	0	32.0081998437574	32.59177302733702
chr5	3812994	3813008	+	TACTTGAAAAACAAG	213.0	99.9	1	1	280.8799193470407	224.8095628780155
chr2	5815510	5815524	+	TACGTGTATCTCAAG	0.0	0.0	0	0	19.24307269814841	44.12874757112544
chr5	6861531	6861545	+	TGCTTGCAATACAAG	48.7	32.0	1	1	38.369736343861135	28.553910357599438
chr3	8058242	8058256	+	TACTTGTAAATCAAG	0.0	0.0	0	0	21.274773336156606	35.465943863286974
chr4	11328188	11328202	+	TACTTGAAGATCAAG	171.1	0.0	1	0	310.20216129497356	184.75774055058534
chr3	17211907	17211921	+	TGCTTAAAATACAAG	0.0	0.0	0	0	28.837748506118253	47.625583221784346
chr1	20703202	20703216	+	TGCGTGTGTTTGAAG	0.0	243.8	0	1	91.6979710739985	138.62739442053663
chr1	22227462	22227476	+	TGCTTGCAGTTCAAG	0.0	0.0	0	0	367.8567260484166	306.37046169477435
chr3	23060688	23060702	+	TGCGTGAGTTAGAAG	0.0	0.0	0	0	15.823944525980108	29.46702632502181
chr1	6061054	6061068	-	TACTTGTAAATCAAG	228.7	87.6	1	1	366.78393744830555	172.14489211104788
chr3	17237052	17237066	-	TGCTTGTATCTCAAG	210.0	180.7	1	1	372.8840456330699	424.4187091117983
chr5	25661822	25661836	-	TACGTGAATCACAAG	0.0	0.0	0	0	37.96140433198843	36.125553645012396
chr1	27455275	27455289	-	TGCGTGTAGTTTAAG	0.0	136.8	0	1	238.70613913734374	59.34344831480955
chr3	4137116	4137130	+	TGCTTAAAAATCAAG	0.0	0.0	0	0	29.818628510934	46.62064917458113
chr5	9853525	9853539	+	TGCGTGAAAAATAAG	0.0	0.0	0	0	47.9109924888683	82.74666327851945
chr5	17378094	17378108	+	TGCGTGAACATGAAG	62.0	249.0	1	1	110.82212492275819	166.1778970485152
chr5	21413480	21413494	+	TGCTTAAAAATCAAG	0.0	0.0	0	0	19.900613651624223	33.00470122314777
chr3	2972163	2972177	-	AGCGTGAACTTCAAG	0.0	0.0	0	0	29.64518339432591	33.37709786216476
chr5	3023682	3023696	-	TGCGTGAACATGAAG	0.0	75.5	0	1	70.60710774027055	139.60560820129822
chr2	8100959	8100973	-	TGCGTGTGACACAAG	0.0	0.0	0	0	36.90884227780353	30.943741873415554
chr1	17544872	17544886	-	TACTTGTATTTCAAG	0.0	0.0	0	0	106.64524714884563	41.804576318617066
chr2	19471943	19471957	-	TACGTGCAAATCAAG	161.0	86.3	1	1	263.91450582088015	166.59204804978205
chr5	21120759	21120773	-	TGCTTAAAAATCAAG	46.0	206.9	1	1	85.10789582482195	349.0939303741229
chr5	3897745	3897759	+	TGCTTGTGATACAAG	35.9	0.0	1	0	158.37586268064464	65.80783861672467
chr1	22623843	22623857	+	TGCTTGAGGTACAAG	201.0	121.0	1	1	272.0781686184044	293.0904148778556
chr1	4826675	4826689	-	TGCTTGTGGTTCAAG	0.0	0.0	0	0	26.294975691904813	31.1869319731469
chr5	6057156	6057170	-	TACTTGAATATCAAG	135.0	0.0	1	0	357.9902024426765	191.4530103330481
chr4	8882699	8882713	-	TGCTTGAAATGCAAG	0.0	0.0	0	0	19.22625953348224	29.4826564752139
chr4	10952500	10952514	-	TACGTGTGATACAAG	253.8	198.0	1	1	374.81760031517933	368.56852144220494
chr4	13212718	13212732	-	TGCTTGTGATACAAG	0.0	122.5	0	1	305.89061758916296	126.70660594281246
chr4	13212759	13212773	-	TGCTTGTGATACAAG	381.0	91.5	1	1	240.23475890726004	107.4029933778426
chr5	16854645	16854659	-	TACTTGAATATCAAG	0.0	0.0	0	0	25.67491109302931	30.635613402633094
chr5	18859338	18859352	+	AGCGTGTAACACAAG	223.1	0.0	1	0	375.933376228218	357.1083853884489
chr1	19661175	19661189	+	TGCTTGGAGTTCAAG	0.0	0.0	0	0	27.088890338901372	32.78421352028302
chr5	24197484	24197498	+	TGCGTAAGATACAAG	223.0	216.0	1	1	320.3315091911842	453.66003917807706
chr1	27185659	27185673	+	TGCTTGGAATACAAG	109.7	27.0	1	1	276.42788199055013	123.139316742749
chr4	7836984	7836998	-	AGCGTGTAGCTCAAG	272.0	211.0	1	1	291.08478276719427	268.85700904109206
chr5	9283479	9283493	-	TGCTTGAGAAACAAG	152.2	131.0	1	1	212.58229783555117	214.51912742210962
chr1	11287752	11287766	-	AGCGTGTAACACAAG	0.0	0.0	0	0	367.04916147586624	309.6270139663216
chr5	14955390	14955404	-	TGCTTGTGAATCAAG	0.0	0.0	0	0	96.42624547368221	56.73209316746204
chr5	16520539	16520553	-	TACGTGTAGTAGAAG	260.0	238.6	1	1	342.1136850419092	345.69155310498627
chr3	20008127	20008141	-	TGCTTGAGAAACAAG	301.0	223.0	1	1	376.721082133266	413.95581569588
chr4	838229	838243	+	TGCTTGAAGAAGAAG	0.0	0.0	0	0	104.80675753254692	99.64684956440298
chr5	1124040	1124054	+	TGCTTGTAGATGAAG	0.0	0.0	0	0	21.103788687252678	33.66769803700108
chr1	6496306	6496320	+	TGCTTGAAGAAGAAG	189.0	206.9	1	1	228.94557761127066	298.7629435079765
chr5	9109575	9109589	+	AGCTTGTAATACAAG	158.9	126.3	1	1	362.81179510310574	215.3226370189148
chr4	11283593	11283607	+	TGCTTGAAGAAGAAG	0.0	0.0	0	0	18.097262162064983	32.989348812608526
chr1	12767149	12767163	+	TGCTTGAAGAAGAAG	0.0	0.0	0	0	109.4777845420966	95.67329826901536
chr1	12770526	12770540	+	TGCTTGAAGAAGAAG	0.0	0.0	0	0	105.6603481914993	96.19459564799914
chr1	12773941	12773955	+	TGCTTGAAGAAGAAG	0.0	0.0	0	0	105.6603481914993	98.08218869144706
chr1	12777355	12777369	+	TGCTTGAAGAAGAAG	0.0	0.0	0	0	105.6603481914993	98.08218869144706
chr1	12780769	12780783	+	TGCTTGAAGAAGAAG	0.0	0.0	0	0	105.6603481914993	96.19459564799914
chr1	12784179	12784193	+	TGCTTGAAGAAGAAG	0.0	0.0	0	0	105.6603481914993	96.19459564799914
chr1	12787594	12787608	+	TGCTTGAAGAAGAAG	0.0	0.0	0	0	105.6603481914993	98.08218869144706
chr1	12791008	12791022	+	TGCTTGAAGAAGAAG	0.0	0.0	0	0	105.6603481914993	98.08218869144706
chr1	12794422	12794436	+	TGCTTGAAGAAGAAG	0.0	0.0	0	0	105.6603481914993	96.19459564799914
chr1	12797746	12797760	+	TGCTTGAAGAAGAAG	0.0	0.0	0	0	105.6603481914993	96.19459564799914
chr1	12801070	12801084	+	TGCTTGAAGAAGAAG	0.0	0.0	0	0	105.6603481914993	96.19459564799914
chr1	12804485	12804499	+	TGCTTGAAGAAGAAG	0.0	0.0	0	0	109.4777845420966	95.67329826901536
chr3	15264050	15264064	+	TGCGTGAAATTCACG	0.0	0.0	0	0	31.187212172835	43.68600473705397
chr2	15272253	15272267	+	AGCTTGTAGTTCAAG	0.0	0.0	0	0	23.1495393569083	28.747653186217942
chr4	17015001	17015015	+	TGCTTGAAGAAGAAG	0.0	0.0	0	0	28.78690199199492	37.64307924855501
chr1	18442975	18442989	+	TGCTTGAAACTGAAG	0.0	0.0	0	0	20.491974871259846	32.05848044951358
chr5	20676529	20676543	+	TGCTTGAAGAAGAAG	0.0	0.0	0	0	15.715158333789987	32.34575819194282
chr5	24048288	24048302	+	TACGTGTGTTTCAAG	0.0	0.0	0	0	21.11997826394617	38.93710915074614
chr4	2808824	2808838	-	TGCGTGTATCAGAAG	0.0	0.0	0	0	28.117094243913765	31.909996904250335
chr3	4447225	4447239	-	TGCTTGAAACTGAAG	0.0	0.0	0	0	22.925229645039224	30.138503378027124
chr5	4523913	4523927	-	TGCTTGAAGAAGAAG	90.9	110.0	1	1	238.84039366972274	252.46581578015886
chr3	5190531	5190545	-	TGCTTGAAGAAGAAG	63.0	92.8	1	1	217.11271823300854	158.32412016274833
chr5	9907095	9907109	-	TGCGTGAAATTCACG	0.0	0.0	0	0	31.187212172835	45.101470521016
chr3	11160015	11160029	-	AGCTTGTAGTTCAAG	0.0	0.0	0	0	71.27262001531155	35.36427705988948
chr5	13385277	13385291	-	TGCTTGAAGAAGAAG	0.0	0.0	0	0	18.081187988689468	27.305358921356902
chr3	15778785	15778799	-	TACGTGGAAATCAAG	0.0	0.0	0	0	114.7228064090528	75.88568714809685
chr4	16502789	16502803	-	TGCTTGAAACTGAAG	0.0	0.0	0	0	43.47275050004483	53.59135911800387
chr3	18156476	18156490	-	TGCTTGAAGAAGAAG	0.0	0.0	0	0	59.21147399597989	58.155987902126974
chr5	21959757	21959771	-	TGCTTGAAGAAGAAG	0.0	0.0	0	0	104.80675753254692	99.64684956440298
chr1	22554998	22555012	-	TGCTTGAAGAAGAAG	0.0	0.0	0	0	104.80675753254692	99.64684956440298
chr1	25010910	25010924	-	TGCTTGAAGAAGAAG	0.0	0.0	0	0	104.80675753254692	99.64684956440298
chr1	25013278	25013292	-	TGCTTGAAGAAGAAG	0.0	0.0	0	0	104.80675753254692	99.64684956440298
chr5	25779524	25779538	-	TGCGTGGATCTCAAG	282.8	169.0	1	1	363.8763130764467	367.40401048365646
chr1	28366518	28366532	-	TGCTTGAAGAAGAAG	76.0	0.0	1	0	108.82230355229537	66.2006334255478
chr3	1249218	1249232	+	TACTTGAAATTGAAG	0.0	0.0	0	0	21.94422976259858	31.212917245426016
chr2	3948028	3948042	+	AGCTTGAAGATCAAG	0.0	0.0	0	0	253.23212658759414	93.73779833599609
chr5	5202109	5202123	+	TACTTGAAATTGAAG	0.0	0.0	0	0	34.98749666279686	30.366989414292785
chr2	5931248	5931262	+	AACGTGTAAATCAAG	41.1	72.2	1	1	89.02487940366477	35.911237999810204
chr3	5991843	5991857	+	AACGTGAAAAACAAG	0.0	68.6	0	1	40.90335491669495	103.24610395583179
chr1	8160422	8160436	+	AGCTTGAAGATCAAG	0.0	0.0	0	0	86.39539024552668	54.32688592667315
chr5	19609649	19609663	+	AGCTTGAAGATCAAG	0.0	0.0	0	0	76.25529935660414	42.6671768700235
chr1	10313570	10313584	-	AACGTGTAAATCAAG	0.0	0.0	0	0	110.76364632697387	79.64606779100211
chr3	11921416	11921430	-	AGCTTGAAGATCAAG	0.0	0.0	0	0	20.055728806789766	33.952109442647135
chr1	19950600	19950614	-	AGCTTGAAGATCAAG	0.0	0.0	0	0	68.8734197220208	34.54306559366102
chr1	24323559	24323573	-	TACTTGAAATTGAAG	0.0	0.0	0	0	48.52003934525382	34.71512039321117
chr2	3942848	3942862	+	TGCTTGAATAAGAAG	61.0	91.0	1	1	123.35545735864073	214.13146229054232
chr1	10310205	10310219	+	TGCTTGAATAAGAAG	0.0	33.0	0	1	98.8581097055431	97.256806969208
chr1	12811808	12811822	+	TGCTTGAATAAGAAG	0.0	27.0	0	1	103.5413984015284	100.19587790915064
chr3	18185195	18185209	+	TGCTTGTATATGAAG	0.0	0.0	0	0	33.621343271586674	59.473612701104024
chr3	20240510	20240524	+	TACGTGTATATGAAG	28.8	39.0	1	1	114.81805471324043	169.62130916175565
chr5	24569446	24569460	+	AGCGTAAAAATCAAG	0.0	188.0	0	1	120.79555447237854	382.08914635221566
chr1	419548	419562	-	AGCGTAAAAATCAAG	0.0	77.0	0	1	42.12341735609066	43.04868913683416
chr3	9882618	9882632	-	AGCTTGTATTTCAAG	0.0	0.0	0	0	177.08073682041245	91.99208289574763
chr1	1029696	1029710	+	TGCGTGCAGCACAAG	0.0	0.0	0	0	27.50440293286276	42.69577519496359
chr3	4516903	4516917	+	TACTTGTAGTACAAG	0.0	0.0	0	0	62.833953869423475	34.12426831654847
chr3	7515529	7515543	+	TGCGTGACATTCAAG	223.0	188.0	1	1	318.7963090309547	298.4598907357482
chr4	12010787	12010801	+	TGCGTGTTTTACAAG	213.7	291.0	1	1	125.51780453607512	477.4659480306537
chr2	15384683	15384697	+	TGCGTGTGAAAGAAG	264.0	217.8	1	1	211.9978433476976	156.15835354257538
chr1	21259587	21259601	+	TACTTGTAGTACAAG	231.0	144.0	1	1	265.74592326874557	164.18544052366795
chr5	7555005	7555019	-	TGCGTGAGCTACAAG	0.0	0.0	0	0	21.414313399638928	39.23823781694289
chr5	20288035	20288049	-	TGCTTGATATTCAAG	0.0	0.0	0	0	208.4300449898587	106.7000972128301
chr1	680670	680684	+	TGCTTAAAGTACAAG	0.0	0.0	0	0	56.74637977697672	90.57315899502126
chr4	2478794	2478808	+	TACTTGAAGAACAAG	316.3	209.9	1	1	360.0183820633857	254.12140969485569
chr1	7460128	7460142	+	TACTTGTAAAACAAG	0.0	0.0	0	0	22.574912094373545	30.81252351855452
chr2	14902836	14902850	+	TACTTGTAAAACAAG	258.0	167.0	1	1	368.3874242214193	211.28912178186093
chr1	16235557	16235571	+	TGCTTAAAGTACAAG	0.0	0.0	0	0	54.286479354489956	88.63704135743677
chr5	17360890	17360904	+	TACTTGAAACTCAAG	0.0	0.0	0	0	20.182704033287067	28.73226973702882
chr1	26042190	26042204	+	TACTTGAAGAACAAG	0.0	0.0	0	0	109.18051327967035	35.461298681862864
chr3	3206613	3206627	-	TACTTGAAGAACAAG	368.0	182.6	1	1	354.45573607314213	230.64871682114077
chr2	12957109	12957123	-	TGCTTGCAGTACAAG	277.0	246.0	1	1	303.85154633918984	418.11516972975375
chr1	16357804	16357818	-	TGCTTGAAAGTCAAG	0.0	0.0	0	0	116.02689902817679	54.9772741441439
chr1	18663673	18663687	-	AGCGTGGAGTTCAAG	0.0	0.0	0	0	124.91247902782847	92.3479330382493
chr1	24667201	24667215	-	TGCTTGTATCACAAG	269.0	249.0	1	1	374.4207352787893	463.6237928408038
chr1	24948836	24948850	-	TACTTGAAGAACAAG	125.0	76.9	1	1	292.4182796356288	245.88296383983092
chr1	5736443	5736457	+	TACTTGTATTACAAG	229.0	136.0	1	1	369.4680249381778	209.9376216642341
chr2	6449566	6449580	+	TGCTTGCAGATCAAG	0.0	0.0	0	0	83.46403221518244	37.75779173644312
chr1	10373014	10373028	+	TGCGTGTGTATGAAG	230.0	232.0	1	1	241.2569264307948	354.4694122352459
chr3	16248741	16248755	+	TGCTTGCAAAACAAG	107.0	72.0	1	1	149.67511010745747	105.96751262420554
chr2	16546485	16546499	+	TGCTTAAAAAACAAG	0.0	32.0	0	1	85.00621560756196	173.53806118564697
chr1	17163878	17163892	+	TGCTTGCAAAACAAG	0.0	0.0	0	0	25.737476791263646	30.50059091993825
chr1	707907	707921	-	TGCGTGAGTAAGAAG	0.0	0.0	0	0	43.84257591550149	42.636472815176
chr4	1156720	1156734	-	TGCGTGAGTAAGAAG	123.0	170.0	1	1	267.7724384993559	345.913128839194
chr3	15980121	15980135	-	TGCGTGTGGCACAAG	202.0	129.3	1	1	317.5239928811523	340.8452011531891
chr5	19219477	19219491	-	TGCGTGTGGCACAAG	102.9	0.0	1	0	105.91721106056076	44.752073699463644
chr3	22259369	22259383	-	TGCGTGTGGCACAAG	53.8	0.0	1	0	31.09278441094612	36.42087322867734
chr3	4347176	4347190	+	AGCTTGAAATTGAAG	0.0	0.0	0	0	20.2539470225191	31.32879982340077
chr1	11133636	11133650	+	AGCTTGAAATTGAAG	0.0	0.0	0	0	28.866422288640745	92.50837906850316
chr2	13736922	13736936	+	TACTTGTATATCAAG	254.8	80.0	1	1	375.92166492748316	205.1775666535605
chr2	14139152	14139166	+	TGCTTGAAATTTAAG	0.0	0.0	0	0	96.42347253256055	111.43787307228978
chr5	17311137	17311151	+	TGCTTGTGGTACAAG	260.0	236.0	1	1	376.3594074635555	277.1815229843285
chr3	18612452	18612466	+	TACTTGTATATCAAG	0.0	0.0	0	0	25.63590030928344	33.905435702930646
chr5	19184781	19184795	+	TGCTTGTGGTACAAG	155.0	0.0	1	0	172.01042849718766	39.334575280198024
chr1	23547668	23547682	+	AGCGTGAAATCCAAG	0.0	38.0	0	1	211.1499202412462	191.14576499855735
chr5	846937	846951	-	TGCTTGAAGTGCAAG	0.0	0.0	0	0	30.26756435490056	39.36912443847656
chr3	1176924	1176938	-	TACTTGAATAACAAG	0.0	0.0	0	0	81.09181296776698	35.370163502344994
chr5	10049499	10049513	-	TGCTTAAATTACAAG	0.0	0.0	0	0	64.98472679342262	109.8492331211665
chr1	10460289	10460303	-	AGCGTGAACATCAAG	39.0	0.0	1	0	216.92595562068072	194.3122689024451
chr5	13512413	13512427	-	AGCTTGAAATTGAAG	0.0	0.0	0	0	29.45454526701556	97.40045946757476
chr1	15985722	15985736	-	TGCGTGTATTATAAG	0.0	57.9	0	1	69.31933328448436	55.803989002676445
chr3	18430006	18430020	-	TACGTATATTTCAAG	0.0	56.0	0	1	86.35318047583962	310.67921816180456
chr3	19053986	19054000	-	AGCGTGGATTTCAAG	0.0	0.0	0	0	28.03565694437726	41.249656969309285
chr5	26227138	26227152	-	AGCTTGAAATTGAAG	0.0	0.0	0	0	29.309802889420272	35.854167734058784
chr5	954068	954082	+	TACGTGAAAAGCAAG	0.0	0.0	0	0	36.82079906739887	45.1971939494428
chr1	2815452	2815466	+	TGCGTGATGTTGAAG	46.0	173.1	1	1	53.32592374582363	272.9627079576707
chr2	8589064	8589078	+	TGCTTGGAGTACAAG	79.0	0.0	1	0	171.12784676371564	185.30452623271097
chr3	9276101	9276115	+	TGCTTGTGAAACAAG	0.0	0.0	0	0	23.560734433151378	38.43362750688754
chr1	18752778	18752792	+	TGCTTGTGAAACAAG	254.0	130.0	1	1	297.3194040744766	202.23961590282715
chr1	19060696	19060710	+	TGCGTGATGTTGAAG	240.0	263.0	1	1	241.03311693231294	457.6788505757083
chr4	256292	256306	-	TACGTGAGGAACAAG	235.2	30.0	1	1	366.5106108328608	241.02775929695605
chr3	2892487	2892501	-	TGCTTGTGGATCAAG	298.0	243.0	1	1	375.92166492748316	407.4855785582666
chr5	3518197	3518211	-	TGCTTGTGGATCAAG	232.0	139.0	1	1	376.0630608856509	342.9932707977004
chr5	10171737	10171751	-	TACGTGCATATCAAG	0.0	0.0	0	0	64.55931881954864	37.68398471594486
chr1	10324229	10324243	-	TGCTTGTGAAACAAG	36.0	0.0	1	0	137.0390539494277	66.87093025100233
chr4	552625	552639	+	TGCTTGAAGCTGAAG	0.0	0.0	0	0	62.564505475377466	49.65491525326918
chr3	2577158	2577172	+	TGCTTGTACTACAAG	308.0	333.0	1	1	377.7982011335391	488.7666994721841
chr4	5452448	5452462	+	TGCTTGTGTTACAAG	241.0	156.0	1	1	369.4680249381778	373.5057360883098
chr2	7087894	7087908	+	TGCTTGTAGAAGAAG	236.3	253.8	1	1	340.171551798541	258.9065690655121
chr2	14659148	14659162	+	TACGTGTAGAAGAAG	352.4	96.2	1	1	325.27978496050173	198.07937106197176
chr4	15032573	15032587	+	TGCTTGTAACTGAAG	0.0	0.0	0	0	22.879658840862746	33.64547804245674
chr1	16178758	16178772	+	TGCTTGGAAAACAAG	275.7	283.6	1	1	362.3777671158218	480.2486360520747
chr1	463831	463845	-	TGCTTGGAGATCAAG	39.0	0.0	1	0	220.68275942946823	123.91997882871507
chr1	1775925	1775939	-	TGCTTGTAGAAGAAG	198.3	161.0	1	1	329.87791520626456	298.40957051182266
chr1	4235304	4235318	-	TGCTTGAAGCTGAAG	0.0	0.0	0	0	18.41600511074639	30.037029806007272
chr4	6970196	6970210	-	TGCTTGTGTTACAAG	96.7	224.0	1	1	377.7982011335391	388.44873691604556
chr5	15036300	15036314	-	TGCTTGAAGCTGAAG	0.0	0.0	0	0	20.499330299093437	29.79289803703661
chr5	15919143	15919157	-	TGCTTGTAACTGAAG	0.0	0.0	0	0	17.700762333662027	35.16444361858465
chr3	16398332	16398346	-	TGCTTGTACTACAAG	257.0	253.0	1	1	376.913446020546	313.7983137834972
chr3	16403346	16403360	-	TGCTTGTACTACAAG	196.0	227.0	1	1	378.35223969052953	442.40100096513356
chr5	18370455	18370469	-	TGCTTGGAAAACAAG	192.0	198.9	1	1	270.95425044744456	222.84119335538117
chr2	19010880	19010894	-	TGCTTGGAGATCAAG	42.2	0.0	1	0	224.46333432107744	96.08243609977094
chr3	20988317	20988331	-	TGCGTGAAATACACG	0.0	220.4	0	1	108.01727793088175	352.26818650791785
chr5	618733	618747	+	TACTTGTAATTGAAG	195.9	277.0	1	1	259.00842716196394	456.8426180875379
chr1	4156518	4156532	+	TGCTTGTAATCCAAG	254.3	153.7	1	1	323.3560476742435	257.67893614870474
chr3	10300457	10300471	+	AACGTGTAAAACAAG	0.0	0.0	0	0	32.58642210980647	38.76921994576293
chr1	11639819	11639833	+	AACGTGTAGATCAAG	218.9	217.4	1	1	293.50208307441517	383.2405178390471
chr2	12764879	12764893	+	TGCTTGGATTACAAG	86.0	36.0	1	1	240.7084498941929	116.60317422441514
chr2	15166420	15166434	+	TACGTGTGTATCAAG	0.0	0.0	0	0	75.19842202137804	39.493021907314336
chr2	15300487	15300501	+	TACTTGAAGTTGAAG	0.0	40.0	0	1	100.99903076293364	120.77634146177472
chr3	19410404	19410418	+	AACGTGAAACTCAAG	127.2	170.5	1	1	253.99090127182754	358.6252991662201
chr5	20150804	20150818	+	TACTTGAAATAGAAG	118.0	143.0	1	1	172.84642144501393	202.79621354076082
chr3	21608250	21608264	+	TACTTGTAATTGAAG	0.0	0.0	0	0	28.88387180818544	58.54321791009171
chr2	986606	986620	-	TACGTGGATTACAAG	217.0	87.0	1	1	310.1590607549112	146.54347318737766
chr4	1256673	1256687	-	TGCTTGAACAACAAG	0.0	0.0	0	0	115.0565433945588	45.92776012398104
chr1	1798129	1798143	-	TGCTTGTACATCAAG	31.7	28.2	1	1	91.13454089485897	84.77965656747233
chr4	2298122	2298136	-	AACGTGAAGAACAAG	0.0	0.0	0	0	22.91746640084002	36.726847891807445
chr5	2762243	2762257	-	AACGTGAAACTCAAG	0.0	0.0	0	0	30.51861202926303	34.42001708031004
chr1	3555603	3555617	-	AGCTTGAAGAACAAG	0.0	0.0	0	0	32.705450231706564	35.41794786082509
chr3	3617414	3617428	-	TGCTTGTGTATCAAG	228.2	142.6	1	1	370.72252349332206	403.37532236194517
chr5	6857113	6857127	-	TACTTGAAGTTGAAG	0.0	73.0	0	1	92.23458635471124	198.23246584978628
chr1	10043361	10043375	-	TGCTTGAGTAACAAG	296.0	56.6	1	1	251.47143898657498	155.53863582263156
chr4	12438185	12438199	-	TACTTGAAATAGAAG	0.0	0.0	0	0	18.857799591457887	29.870137329410962
chr2	15063383	15063397	-	AGCTTGAAACTCAAG	0.0	0.0	0	0	109.23257494244022	52.40085936460853
chr2	16780014	16780028	-	TGCGTATGTTTCAAG	170.9	276.0	1	1	268.05307566170154	493.2191931575919
chr2	18558491	18558505	-	TACGTGTACATCAAG	0.0	0.0	0	0	193.76705537952682	85.48344723158057
chr1	23249511	23249525	-	AACGTGAAACTCAAG	132.0	174.0	1	1	259.75061847073266	398.46170074200535
chr1	23564198	23564212	-	TGCTTGAACAACAAG	0.0	0.0	0	0	112.70125435334738	62.38164388572046
chr1	25824832	25824846	-	TGCGTAAACTACAAG	294.0	359.0	1	1	290.1678615476051	382.2529179747401
chr1	2216662	2216676	+	TGCTTGAATCTGAAG	0.0	0.0	0	0	33.637189594988534	72.96449588761091
chr3	4790204	4790218	+	TACGTGGATATCAAG	0.0	0.0	0	0	18.58746121646764	31.67412887493055
chr4	10818998	10819012	+	TGCTTGGATATCAAG	260.0	59.0	1	1	326.11846905215464	138.5161500064228
chr1	13366543	13366557	+	TACTTGAAAATGAAG	0.0	0.0	0	0	30.744046822734713	65.49543411415786
chr2	17965222	17965236	+	TGCGTGGAATGCAAG	61.0	0.0	1	0	55.71552245676702	44.01567538086874
chr2	6869570	6869584	-	TGCTTGTATAAGAAG	31.0	0.0	1	0	73.48576752776951	65.46740357389399
chr2	11170459	11170473	-	TACGTGTATAAGAAG	273.0	171.9	1	1	287.43634012112875	140.97583262779398
chr3	12298967	12298981	-	AACGTGTATTACAAG	166.0	126.0	1	1	331.8014684476059	298.2371416345757
chr4	17059169	17059183	-	TGCTTGAAAACCAAG	229.2	237.7	1	1	296.8026850648587	453.81321566910754
chr5	18096985	18096999	-	TGCTTGGATATCAAG	107.3	34.0	1	1	128.53099110600132	45.30511096553803
chr1	24343839	24343853	-	TACGTGAATCTGAAG	0.0	0.0	0	0	20.600476894607517	46.077669333764874
chr1	28485809	28485823	-	TGCTTGAATCTGAAG	0.0	180.0	0	1	161.55454633376908	383.99392614837643
chr5	1348018	1348032	+	TGCTTGAATTCCAAG	257.7	222.9	1	1	330.998673532584	444.5635149041895
chr4	4447526	4447540	+	TGCTTGTTATTCAAG	0.0	0.0	0	0	23.70806438847298	31.76326752531063
chr5	8552646	8552660	-	AACGTGTATATCAAG	221.7	213.0	1	1	347.3429610116195	326.9142658678458
chr2	12642305	12642319	+	TACTTGAATTTGAAG	0.0	0.0	0	0	22.302762268742274	34.283701681149914
chr3	19539124	19539138	+	AACGTGAATAACAAG	43.9	0.0	1	0	159.99372919275646	149.33629181295052
chr3	21741534	21741548	+	AACGTGAATAACAAG	244.7	224.0	1	1	354.3594965356749	449.9147898490025
chr1	29467516	29467530	-	GGCGTGTATTTCAAG	79.2	184.0	1	1	205.6822747176767	283.93901598081294
chr4	217205	217219	+	TACGTGTAAGTCAAG	290.0	228.0	1	1	375.4738104641116	367.4827926718052
chr5	392145	392159	-	TGCTTGAAGGTCAAG	0.0	0.0	0	0	24.553401532801445	31.06256559317836
chr5	10487932	10487946	+	TACTTGAAACACAAG	0.0	0.0	0	0	23.2632300968373	36.88513566787246
chr3	10716997	10717011	+	TGCTTGAGGTTGAAG	192.0	249.6	1	1	231.42932163719627	433.0292622122064
chr4	11325664	11325678	+	TACTTGAAGCTCAAG	184.0	110.0	1	1	322.73170340583874	305.70736340941176
chr1	12953608	12953622	-	AGCGTGTGAAACAAG	0.0	0.0	0	0	23.851266793660734	28.56591513271429
chr4	15931046	15931060	+	AGCGTGAGGAACAAG	0.0	0.0	0	0	47.22109869133537	40.80007662346701
chr2	17285242	17285256	-	TGCTTGAGGTTGAAG	0.0	0.0	0	0	68.01155855417926	87.2552000889716
chr1	27720654	27720668	-	TGCGTGATTCTCAAG	0.0	0.0	0	0	26.588226836897974	34.227015105070166
chr5	952066	952080	-	TACGTATAAAACAAG	0.0	0.0	0	0	38.605726271222565	37.10501082561957
chr1	3477057	3477071	-	TGCGTGGAATCCAAG	0.0	0.0	0	0	104.65173454866719	137.08255445085888
chr4	5863280	5863294	-	TACGTAAAGAACAAG	0.0	0.0	0	0	39.53491385595665	44.09551729396971
chr4	5880587	5880601	-	TACGTAAAGAACAAG	0.0	0.0	0	0	39.53491385595665	44.09551729396971
chr4	5906849	5906863	-	TACGTAAAGAACAAG	0.0	0.0	0	0	39.53491385595665	44.09551729396971
chr4	6245178	6245192	-	TGCGTGTACAAGAAG	305.0	255.0	1	1	354.7339553966344	410.12741250650953
chr1	6577725	6577739	-	TGCTTGCAACTCAAG	0.0	0.0	0	0	117.75438826472309	72.24307284925885
chr1	9037773	9037787	-	AGCTTGAGATTCAAG	0.0	0.0	0	0	41.48500973132017	28.481308267242134
chr5	9625320	9625334	-	AACGTGAGATTCAAG	60.4	119.9	1	1	246.2454767350414	162.50178610587332
chr2	11226367	11226381	-	TACGTATAAAACAAG	0.0	0.0	0	0	42.279676221112716	70.57564881301194
chr2	14005135	14005149	-	TGCTTAAAACTCAAG	0.0	0.0	0	0	28.310345892141857	33.30652008864691
chr3	16278728	16278742	-	TGCTTGATTTTCAAG	0.0	0.0	0	0	31.890874526102905	39.615863569165974
chr2	19265234	19265248	+	AGCGTGTGTTACAAG	265.5	247.0	1	1	353.83973755988154	428.42844319955975
chr3	20882547	20882561	+	TGCTTAAAACTCAAG	0.0	0.0	0	0	22.13225962691106	31.448179159461468
chr5	22018870	22018884	+	TACGTAAAGAACAAG	179.3	161.7	1	1	157.351991852316	88.55699545699464
chr1	26543897	26543911	+	TGCGTGAGAACCAAG	50.0	66.0	1	1	117.88625241753338	193.80324247572676
chr4	849183	849197	+	AGCTTGAAGTTGAAG	0.0	0.0	0	0	19.184066271974835	37.280751224855486
chr2	925204	925218	-	TACGTGAAATATAAG	0.0	167.0	0	1	226.73452135820466	267.201315034479
chr5	1241987	1242001	+	TGCTTGTAATTTAAG	0.0	278.3	0	1	259.1815414865526	446.04987330075045
chr2	2099689	2099703	+	TGCTTGAACTTGAAG	0.0	0.0	0	0	25.812057362476484	56.98630736580358
chr3	2193887	2193901	+	AGCTTGAAGTTGAAG	0.0	0.0	0	0	17.445331631648642	34.740556161689675
chr2	3981349	3981363	+	TGCTTGAACTTGAAG	0.0	0.0	0	0	16.443045729285416	33.07739469856628
chr5	4463092	4463106	+	AGCTTGTAATTGAAG	0.0	0.0	0	0	20.489276189403107	28.45744278903315
chr1	4990984	4990998	-	TACTTGAATCTCAAG	0.0	0.0	0	0	109.35657035558603	36.506206442214435
chr5	5219103	5219117	-	AGCTTGAAGTTGAAG	0.0	0.0	0	0	42.26057022220284	91.04229041456914
chr1	5394070	5394084	+	TGCTTGAGTTTGAAG	0.0	0.0	0	0	33.99572211314985	31.96821399255408
chr1	6159601	6159615	-	TGCTTGTAGTGCAAG	72.1	57.0	1	1	152.56478152833992	88.00453981249225
chr4	6520546	6520560	-	TACGTGAAATATAAG	0.0	0.0	0	0	28.392874590778263	32.17079574676489
chr4	7105368	7105382	+	TACTTGTATAACAAG	98.0	0.0	1	0	145.71191253803514	78.91993631744221
chr5	8790553	8790567	-	TGCTTGAAGTTTAAG	0.0	205.9	0	1	180.4577094839237	359.8891416737754
chr2	9625806	9625820	-	TGCTTGAACTTGAAG	0.0	0.0	0	0	18.564006670732763	33.43902999544726
chr4	10816555	10816569	-	TGCTTGAGTTTGAAG	0.0	0.0	0	0	28.179975028291228	32.941549582194945
chr2	12426730	12426744	-	AGCTTGAAGTTGAAG	0.0	0.0	0	0	21.872669208305176	35.405720402316284
chr1	13505589	13505603	-	TACTTAAAATTCAAG	0.0	0.0	0	0	62.130627728939544	52.19127621664477
chr5	16694019	16694033	-	TGCTTGAACTTGAAG	0.0	41.0	0	1	84.11744789393214	115.02791283721456
chr2	17161067	17161081	+	AGCTTGAAGTTGAAG	0.0	0.0	0	0	58.18258373574391	34.701085606026226
chr5	23718996	23719010	-	TGCTTGAGTTTGAAG	0.0	0.0	0	0	24.365818407576523	32.47913867477764
chr5	26599675	26599689	+	TGCTTATATTACAAG	0.0	86.0	0	1	61.14854687604094	139.8696127962641
chr5	26807279	26807293	-	TGCTTGAACTTGAAG	0.0	38.0	0	1	28.492515602003454	58.821542112733304
chr1	26997363	26997377	+	AGCTTGAAGTTGAAG	0.0	79.0	0	1	58.43065097017043	114.0649728459924
chr3	515426	515440	+	TGCGTGTATTCGAAG	0.0	103.0	0	1	35.29516912213798	127.88570380136379
chr2	4015904	4015918	-	TGCTTGTGGAACAAG	57.0	0.0	1	0	212.5571949888387	106.84519545587682
chr3	4769037	4769051	+	TGCTTGAGACACAAG	0.0	0.0	0	0	25.77097522316398	32.6345924096411
chr5	8141600	8141614	+	TGCGTGAGGGTCAAG	121.1	84.0	1	1	177.212484094825	264.14497619917637
chr1	10753858	10753872	+	TGCTTGTAAAGCAAG	0.0	0.0	0	0	30.31573919620505	32.68212230452151
chr4	12620489	12620503	+	TGCGTGGTATTCAAG	0.0	0.0	0	0	33.94860085221679	33.509422642860365
chr2	14149260	14149274	-	TGCTTGAGACACAAG	154.0	32.0	1	1	151.48739144522816	57.0466511502011
chr5	16154522	16154536	+	TGCTTGTGGAACAAG	232.1	102.8	1	1	266.2628502294369	178.49485678892398
chr5	18315392	18315406	-	TGCTTGCATAACAAG	234.0	230.0	1	1	310.84297188251514	406.9847950024511
chr1	19036689	19036703	+	TGCTTGTGGAACAAG	0.0	0.0	0	0	119.68031531894472	53.5273562967169
chr3	19198929	19198943	+	TGCGTGAGAGACAAG	265.0	234.0	1	1	317.97548669924805	220.67621617789288
chr1	27077672	27077686	+	TGCTTGAGACACAAG	264.0	178.0	1	1	352.41083240030576	340.2879302305599
chr3	3445834	3445848	+	TGCTTGAAGCAGAAG	128.0	149.0	1	1	249.5607139782495	319.4500581347499
chr3	3455478	3455492	+	TGCGTGATAAAGAAG	0.0	0.0	0	0	21.53196670125803	28.26894062040168
chr1	4633124	4633138	-	TACTTGTGATTCAAG	0.0	0.0	0	0	20.916718289929207	31.651694114763586
chr1	4638216	4638230	-	TACTTGTGATTCAAG	0.0	0.0	0	0	20.916718289929207	29.98254265140155
chr3	5321575	5321589	-	TACTTGTGATTCAAG	242.9	119.0	1	1	244.22724537107896	109.70867740758163
chr5	5519629	5519643	-	TGCTTGAAGCAGAAG	0.0	0.0	0	0	31.248703850106775	33.279713016251115
chr5	6861533	6861547	-	TGCTTGTATTGCAAG	48.7	32.0	1	1	28.011981400788216	32.28939366539967
chr5	6985291	6985305	+	TGCTTGTAGCTGAAG	0.0	33.0	0	1	82.48759938340139	134.68832503443915
chr1	8222903	8222917	+	AGCTTGAATTTGAAG	0.0	0.0	0	0	22.74638135350087	45.93250997236062
chr5	9253215	9253229	-	AGCTTGAATTTGAAG	0.0	0.0	0	0	39.00650331326123	41.33118742218423
chr2	10133579	10133593	-	TGCGTGTTAATGAAG	160.0	201.0	1	1	131.8011235719388	376.4062083584347
chr5	15489818	15489832	-	TGCTTGGAGAACAAG	239.0	75.0	1	1	286.6815818218604	138.931970160296
chr4	15508346	15508360	+	TACTTGAGATACAAG	165.0	88.5	1	1	368.9294565809101	198.19180321672377
chr2	16076500	16076514	-	TGCTTGAAGCAGAAG	0.0	0.0	0	0	102.85721699972704	56.445044265137504
chr2	16079783	16079797	-	TGCTTGAAGCAGAAG	0.0	0.0	0	0	102.85721699972704	56.445044265137504
chr4	18042902	18042916	+	AGCGTGAATTCCAAG	75.9	0.0	1	0	109.87260609009462	107.69952568255168
chr3	18193221	18193235	+	TGCGTGCAAAGCAAG	241.0	217.0	1	1	376.706572080105	417.19292473212835
chr1	19529104	19529118	-	TGCTTGGAACTCAAG	0.0	0.0	0	0	21.81409697892546	36.612762447712484
chr1	24058173	24058187	+	TACTTGAGGTTCAAG	195.0	48.0	1	1	335.9955633368077	196.76316207079265
chr1	24120827	24120841	-	AGCGTGTTATTCAAG	0.0	36.0	0	1	30.765544855619737	47.874650834848616
chr1	1702321	1702335	+	TGCGTGAAAAACACG	105.0	126.0	1	1	120.72372499513924	196.23064108950544
chr1	1704245	1704259	+	TGCGTGAAAAACACG	121.0	148.0	1	1	293.7264707449386	465.18584106557347
chr3	2774150	2774164	-	TGCGTGAGGTTTAAG	0.0	64.0	0	1	90.45346296408553	239.86524917262483
chr3	3576468	3576482	-	AGCTTGAAACACAAG	0.0	0.0	0	0	22.24405560940523	32.326764207093646
chr5	4235531	4235545	+	TACTTGAGAATCAAG	0.0	0.0	0	0	116.80724176375989	66.89611801152196
chr4	7378118	7378132	+	TGCGTATGTTACAAG	0.0	28.0	0	1	50.50609038807295	50.88249068092165
chr5	7412444	7412458	+	TGCGTGCAGCTGAAG	0.0	0.0	0	0	27.77181137789733	37.96025969857778
chr4	8561527	8561541	+	AGCTTGAAACACAAG	47.0	0.0	1	0	133.98898005723345	52.043100887458
chr2	9250362	9250376	+	AGCTTGAAGCTCAAG	0.0	0.0	0	0	20.32506031308505	30.3125471758526
chr1	9790711	9790725	+	TACTTGAGAATCAAG	38.4	0.0	1	0	113.03534857087023	84.41146768555045
chr1	10056174	10056188	-	TGCTTGTACAACAAG	112.1	42.8	1	1	250.93349800476025	205.33868916164712
chr2	10345473	10345487	-	TACTTGTAGTTGAAG	105.0	144.0	1	1	267.97134938417923	213.20511947606806
chr2	10372396	10372410	+	TACTTGAGAATCAAG	73.0	31.0	1	1	209.23820760763414	123.38821355704326
chr5	10803480	10803494	-	TACGTGCGATTCAAG	0.0	0.0	0	0	21.359724629694007	31.016583987351012
chr4	11151955	11151969	+	AACGTGTAGAACAAG	286.1	227.8	1	1	373.7316270336128	405.12752825101205
chr2	14690436	14690450	-	TGCTTGCGATTCAAG	354.0	267.0	1	1	372.79456148493426	332.6693772383712
chr3	16515805	16515819	-	AACGTGTAGAACAAG	120.0	97.0	1	1	264.2336549124105	186.49757301118237
chr2	18218253	18218267	-	AGCTTGAAGCTCAAG	0.0	0.0	0	0	16.117695886617778	42.8814677268898
chr3	19530756	19530770	-	TACTTGAGAATCAAG	0.0	0.0	0	0	25.585136261774803	32.74242935089285
chr1	20020793	20020807	-	TGCGTGTGATTTAAG	0.0	0.0	0	0	25.635212162679604	29.375422745670512
chr1	20050657	20050671	-	AGCGTGAAAGACAAG	0.0	0.0	0	0	177.03167553795194	152.81601609711728
chr3	21179721	21179735	+	TACGTGTAGTCCAAG	29.3	0.0	1	0	127.67899454701544	87.0233168648129
chr1	21588510	21588524	+	AGCTTGTAGAACAAG	0.0	0.0	0	0	20.543086432873373	28.862101876979878
chr1	26593103	26593117	-	AACGTGTAGAACAAG	0.0	0.0	0	0	89.56917606331349	50.84968066238158
chr5	26931259	26931273	-	TGCGTGCATTGCAAG	260.9	236.6	1	1	230.46649700648769	249.72915331604838
chr1	276841	276855	+	TGCTTGGATAACAAG	0.0	0.0	0	0	140.15549978224323	59.573942828370164
chr4	854458	854472	+	TGCTTGTAAACCAAG	191.4	285.5	1	1	371.4483936112503	392.5423942817458
chr2	1172605	1172619	+	AGCGTAAAGAACAAG	0.0	40.7	0	1	41.40655223793783	80.02034675185665
chr1	2950110	2950124	-	TGCTTGGATAACAAG	228.0	156.0	1	1	371.8686953807071	383.45150012317333
chr3	3140133	3140147	+	TACGTGTATCTGAAG	43.0	56.4	1	1	141.82012550020846	190.42749000131855
chr5	4862465	4862479	+	TGCTTAAAATAGAAG	0.0	0.0	0	0	18.28414260561297	35.839365179088304
chr5	6311632	6311646	+	AACTTGAAATACAAG	0.0	0.0	0	0	73.01660067575578	48.47245196191309
chr2	7409653	7409667	+	TACTTGTAAATGAAG	0.0	123.0	0	1	122.363825316216	156.75059002914048
chr1	8234175	8234189	-	TACTTGAAAAAGAAG	162.0	127.9	1	1	241.2252071859209	168.14961579484552
chr3	8261820	8261834	+	TACTTGAAAAAGAAG	0.0	0.0	0	0	17.628426060153423	29.763739567068882
chr5	9264530	9264544	+	TACTTGAAAAAGAAG	0.0	0.0	0	0	23.64465212963042	33.73956515686694
chr1	9859064	9859078	-	TACTTGAACTTCAAG	220.0	135.0	1	1	312.43025683787613	247.1394332640267
chr3	10117168	10117182	-	TGCTTGTATCTGAAG	36.0	116.9	1	1	83.72364060070689	132.8462331038988
chr5	11488177	11488191	+	AACTTGTAATTCAAG	0.0	0.0	0	0	49.17883128459345	45.939848699629465
chr1	12658578	12658592	+	TGCGTGTATGTGAAG	0.0	138.0	0	1	144.7165179306693	340.22226352714216
chr4	13834235	13834249	+	TACTTGAAGATGAAG	0.0	0.0	0	0	17.14893371417233	33.172691785856685
chr4	14112311	14112325	+	TACTTGAAGATGAAG	0.0	0.0	0	0	21.676145683203536	29.734909418841756
chr4	14257259	14257273	+	TGCGTGTTGCTCAAG	330.5	261.7	1	1	368.51945574526115	471.7823094413909
chr5	14690380	14690394	+	TGCTTGTAAACCAAG	264.0	229.0	1	1	372.00243216824083	423.36646510192605
chr5	15171793	15171807	+	TACTTGAAAAAGAAG	0.0	0.0	0	0	87.86100271578735	86.34118492476013
chr5	15545536	15545550	+	AGCGTATAGATCAAG	0.0	0.0	0	0	47.34302669637856	136.1325834212835
chr2	16087094	16087108	+	TGCTTGCAGTTGAAG	45.0	58.8	1	1	70.92034191510639	46.632394809022536
chr4	17045164	17045178	-	TACTTGAAGATGAAG	0.0	0.0	0	0	23.50110234479577	31.199463228576764
chr3	17415430	17415444	+	TGCTTGCAATAGAAG	0.0	0.0	0	0	20.238441493139746	33.84391261121237
chr5	17896669	17896683	+	AACTTGAAATACAAG	0.0	0.0	0	0	176.95750050304608	66.90131914711498
chr4	18326669	18326683	+	TACTTGAGTTTCAAG	134.0	76.9	1	1	329.62026597862405	186.36991353257247
chr2	19105721	19105735	-	TGCTTGTATCTGAAG	0.0	0.0	0	0	22.711392759731858	34.42585286842804
chr5	22462236	22462250	-	TGCGTGTTACACAAG	167.0	0.0	1	0	144.7213736652114	53.46960512612119
chr3	22889086	22889100	-	TGCTTGTATCTGAAG	0.0	0.0	0	0	22.323150506248275	28.970995922009784
chr5	23714070	23714084	+	AACTTGAAATACAAG	0.0	0.0	0	0	124.42046701216616	33.05640843292291
chr1	26832740	26832754	-	TGCGTGTATTTCACG	0.0	0.0	0	0	22.273794542221918	33.296621848267414
chr4	494904	494918	-	TGCGTGCATCTGAAG	250.4	351.0	1	1	334.5324187647969	544.5506475714049
chr1	623937	623951	+	TGCTTGTTGTTCAAG	0.0	0.0	0	0	172.2947220263221	117.67882009975989
chr3	940781	940795	+	AACTTGAAAATCAAG	0.0	0.0	0	0	18.61916154842603	36.89705257390683
chr4	1046418	1046432	+	TGCTTGTTGTTCAAG	0.0	0.0	0	0	24.276690161519053	31.410071225642014
chr1	1798127	1798141	+	TGCTTGATGTACAAG	31.7	28.2	1	1	152.25292725356286	67.8593938077197
chr2	4411573	4411587	-	AACTTGAAAATCAAG	0.0	0.0	0	0	23.76897421035063	28.95052040018809
chr5	4612955	4612969	-	TGCGTGAGGCAGAAG	107.0	62.0	1	1	228.9437500475013	260.0018760479162
chr1	4931774	4931788	-	TGCTTGTTGTTCAAG	208.0	72.0	1	1	351.12651889243125	192.83127193424176
chr3	5248583	5248597	-	TACTTGTATTTGAAG	0.0	0.0	0	0	32.54108513313348	30.504805203424603
chr2	5523790	5523804	-	TGCGTGTGTTGCAAG	0.0	85.4	0	1	262.40391195766705	228.31867307954352
chr2	6926630	6926644	+	TACTTGAATTAGAAG	0.0	0.0	0	0	31.69798224815757	29.443796755837653
chr5	7854767	7854781	+	AGCTTGCAATTCAAG	0.0	0.0	0	0	22.64333426008942	32.78832328228733
chr5	9043704	9043718	+	AGCTTGTATAACAAG	0.0	0.0	0	0	25.275619854767676	28.278986973024153
chr1	10073027	10073041	-	TGCGTGGAAAGCAAG	162.0	117.0	1	1	315.4526794699458	225.33290265063806
chr2	10378229	10378243	-	TGCGTGAGGCAGAAG	0.0	0.0	0	0	16.442416447016875	30.201586985641654
chr3	10611274	10611288	-	AGCGTGTAGTGCAAG	0.0	0.0	0	0	21.91430693393402	29.91585253931898
chr2	11442405	11442419	+	AGCTTAAAATTCAAG	0.0	0.0	0	0	50.30868738427572	87.9166274492779
chr3	12272374	12272388	-	TGCTTGTTGTTCAAG	268.1	184.0	1	1	375.12910959734637	267.9177274614547
chr3	13416741	13416755	-	AACTTGAAAATCAAG	0.0	0.0	0	0	24.27659838584304	29.018002937000364
chr3	14747708	14747722	-	TGCTTGTTATACAAG	0.0	0.0	0	0	135.5386011265828	75.40121739571336
chr3	16278726	16278740	+	AACTTGAAAATCAAG	0.0	0.0	0	0	28.85588427118999	40.6702087943767
chr4	17614810	17614824	-	TACTTGAATTAGAAG	0.0	0.0	0	0	101.141418006976	34.82133866513026
chr2	18369923	18369937	-	AACTTGAAAATCAAG	0.0	0.0	0	0	71.90268917159844	67.0779247212013
chr3	18636365	18636379	+	TGCTTGTTATACAAG	206.9	194.0	1	1	377.2751206902565	410.5107938021504
chr5	19278769	19278783	-	AGCTTGTATAACAAG	0.0	0.0	0	0	45.899217132369174	39.065965284689796
chr1	19431969	19431983	+	AACGTGCAATTCAAG	222.0	287.0	1	1	371.9917728914179	509.1248768017146
chr3	22723902	22723916	-	TGCGTGAGTTTTAAG	0.0	276.8	0	1	124.88404220786168	372.9506000186354
chr5	22735238	22735252	+	AGCTTGAATCTCAAG	0.0	0.0	0	0	22.17696948092387	29.97614639250733
chr1	23564196	23564210	+	TGCTTGTTGTTCAAG	0.0	0.0	0	0	118.15816110362978	64.78034549466351
chr3	2023407	2023421	+	TACGTGATAAACAAG	30.5	0.0	1	0	126.29785130021706	94.02894887034499
chr2	2181731	2181745	+	TGCGTGCTATACAAG	0.0	0.0	0	0	27.561369879587303	36.81777279193727
chr5	2204950	2204964	-	TACGTGCATTTGAAG	0.0	190.9	0	1	154.69788738885353	442.93595087151914
chr4	2776288	2776302	+	AGCGTGAAGAGCAAG	265.0	258.0	1	1	359.79981788402085	382.7549084033671
chr5	2964968	2964982	-	AGCGTGTAAAGCAAG	312.9	269.8	1	1	314.43959606063686	369.83903210278555
chr5	3370338	3370352	-	GGCGTGTATATCAAG	275.0	241.0	1	1	310.2041809895584	355.84567539372813
chr3	4684771	4684785	-	TGCTTGAATACCAAG	0.0	30.0	0	1	86.42778197477833	56.58836178721552
chr2	6671211	6671225	-	TGCGTAATGTTCAAG	162.0	229.8	1	1	137.36458332348215	357.03287939944966
chr4	6970194	6970208	+	TACTTGTAACACAAG	96.7	224.0	1	1	378.35223969052953	464.7598541339939
chr1	7532238	7532252	+	TGCTTGTGGTTGAAG	0.0	66.3	0	1	160.75030017901244	229.31568989664666
chr1	8080521	8080535	+	TGCTTAAATTTGAAG	0.0	0.0	0	0	20.470224269598184	38.78693314835984
chr4	8714371	8714385	-	AGCGTGAGGCTCAAG	0.0	0.0	0	0	31.302337622657262	38.56810084931235
chr4	8740485	8740499	-	AGCGTGAGGCTCAAG	0.0	0.0	0	0	46.099408750399384	32.4987277903692
chr1	9181048	9181062	-	TACGTGAGGTAGAAG	109.4	35.2	1	1	155.0704678963701	121.89332848923064
chr2	9205450	9205464	+	TGCTTGTGGTTGAAG	59.4	133.0	1	1	149.5682190091865	125.32248721645563
chr2	9359221	9359235	+	TGCGTGATTCACAAG	280.0	0.0	1	0	314.6101216959305	280.96143002782844
chr2	9722349	9722363	+	TACTTGTAGCTCAAG	0.0	0.0	0	0	125.67505740761808	67.86415774083268
chr2	10802580	10802594	+	TGCTTGCATTTGAAG	0.0	0.0	0	0	24.826214217443308	29.780446536386144
chr2	13684399	13684413	-	TGCTTGTAGGTCAAG	199.0	181.0	1	1	375.61601155241044	376.9948149370839
chr4	14056812	14056826	-	TACTTGTAACACAAG	238.6	195.1	1	1	377.7982011335391	387.31360837347086
chr4	14482403	14482417	+	TACTTGTAACACAAG	257.7	138.6	1	1	276.07371328631757	45.829870166021436
chr2	15083215	15083229	+	TACTTGAAGCACAAG	139.4	0.0	1	0	271.39145082200594	257.5132764914904
chr4	16343619	16343633	+	TGCTTGATGATCAAG	0.0	0.0	0	0	292.6930330985169	169.53552082604995
chr2	17928683	17928697	+	AGCGTGTGGAACAAG	231.0	231.0	1	1	332.9935813419371	405.99422567969464
chr4	18164027	18164041	-	TGCTTGAGGTAGAAG	232.0	231.0	1	1	290.22969042660907	435.3452771730892
chr3	21833963	21833977	+	TGCGTGCATTCCAAG	315.7	202.0	1	1	319.63993417700965	324.1161515167529
chr3	21895325	21895339	+	AGCGTGTGGAACAAG	241.1	233.0	1	1	375.3793376712276	412.57151882716386
chr3	23297305	23297319	+	TACGTGTAGGTCAAG	0.0	0.0	0	0	23.46993005370391	39.65660389785486
chr1	23494618	23494632	+	TACTTGAAGCACAAG	182.7	27.8	1	1	315.17992913324093	132.692148958775
chr5	24519283	24519297	-	AACTTGAATTTCAAG	0.0	0.0	0	0	81.26086391419952	37.48690214029043
chr1	24967354	24967368	+	TACTTGAAGCACAAG	258.0	94.0	1	1	357.0557243344193	218.70442092327878
chr1	25003754	25003768	+	TACTTGAAGCACAAG	259.0	152.0	1	1	357.0557243344193	237.59852301614026
chr1	25007523	25007537	+	TACTTGAAGCACAAG	270.0	177.0	1	1	359.99359075888424	276.1816087037196
chr1	27779850	27779864	+	TGCTTGGGATTCAAG	263.0	203.0	1	1	368.5891931317823	259.07174081260837
chr3	28068	28082	-	TGCTTGGAGTTGAAG	41.0	0.0	1	0	110.12377738273658	336.7212781009445
chr3	1183205	1183219	+	TGCTTGAGAAAGAAG	0.0	0.0	0	0	18.55865400069485	27.98206758897963
chr2	1272446	1272460	-	TGCGTGGGTAACAAG	0.0	0.0	0	0	31.295246054439257	41.274652408349276
chr3	3624152	3624166	-	TGCTTGCAGCTCAAG	0.0	0.0	0	0	24.220501019738904	31.415895911540474
chr2	3925094	3925108	-	AGCTTGTGATTCAAG	84.9	0.0	1	0	260.2602126807288	118.44995043134669
chr4	5238664	5238678	+	TACGTGTTTTTCAAG	159.0	0.0	1	0	120.74630498330188	53.87759002572145
chr5	7091669	7091683	-	TGCTTGAGAAAGAAG	0.0	0.0	0	0	18.744828969883752	30.441955831495417
chr5	7183170	7183184	+	TGCTTGAGCTTCAAG	143.9	134.0	1	1	266.9131587973632	194.74798673794137
chr5	8583990	8584004	+	TGCTTGTTTTTCAAG	0.0	0.0	0	0	105.87758482894891	56.247523228693154
chr3	9024377	9024391	-	TACGTGCAACACAAG	144.5	0.0	1	0	161.31867363598323	38.711683509299405
chr1	9821241	9821255	-	TGCTTGGAATAGAAG	0.0	32.9	0	1	93.92637388523573	85.38619633463038
chr5	10117569	10117583	+	TGCTTGAGCTTCAAG	0.0	0.0	0	0	73.80367013653397	49.2791046581037
chr5	10706449	10706463	+	TGCTTGAGCTTCAAG	0.0	0.0	0	0	82.46251964978497	48.45315022924588
chr5	10723533	10723547	+	TACGTAAAACACAAG	0.0	0.0	0	0	32.39491564899297	31.133573145650853
chr5	12068096	12068110	-	AACGTGTGATTCAAG	0.0	0.0	0	0	26.313049703678818	29.190355198565584
chr2	12312339	12312353	-	TACGTATAACTCAAG	197.0	163.0	1	1	243.20374826333577	348.27715751496066
chr3	12793054	12793068	+	TGCTTGAGCTTCAAG	0.0	0.0	0	0	82.46251964978497	48.45315022924588
chr1	13248150	13248164	+	TGCTTGAGCTTCAAG	0.0	0.0	0	0	82.46251964978497	48.45315022924588
chr1	13329094	13329108	-	TGCGTGAGGACCAAG	289.9	252.0	1	1	372.9718713132466	347.0863864773708
chr2	13755599	13755613	-	TGCTTGAGAAAGAAG	0.0	0.0	0	0	72.36475293938781	43.69679251434208
chr1	13991277	13991291	-	TGCTTATAACTCAAG	0.0	27.0	0	1	18.761109443452963	30.2322003719169
chr3	17389211	17389225	+	AGCTTGAGATACAAG	0.0	0.0	0	0	19.719469573722037	28.566515816574594
chr5	18141224	18141238	-	TGCTTGAGAAAGAAG	0.0	0.0	0	0	18.517454981385345	29.382407225140867
chr4	18330759	18330773	-	TACGTGAGAAAGAAG	0.0	0.0	0	0	27.69769076320572	32.48627020720583
chr5	19989793	19989807	-	AACGTGTGATTCAAG	0.0	0.0	0	0	27.778395755467464	30.361059567963373
chr1	21654921	21654935	+	TGCTTGCAGCTCAAG	169.4	169.0	1	1	351.0096118755455	451.42044827310633
chr1	27705584	27705598	+	TGCTTGCAACACAAG	209.0	0.0	1	0	192.5141455176326	36.244427769144515
chr1	30185531	30185545	-	TGCTTATAGAACAAG	0.0	0.0	0	0	90.19035956567977	286.88682297531443
chr5	620740	620754	+	TGCGTGATATGCAAG	150.0	154.5	1	1	308.3076363154645	337.04765281964774
chr5	907805	907819	+	TGCGTGCTTTTCAAG	40.3	59.0	1	1	88.08561320144814	49.26257004108397
chr1	1212453	1212467	-	TACTTGCAGTTCAAG	202.0	58.0	1	1	293.3896606677883	117.42753205139364
chr1	1534735	1534749	+	AGCTTGTAATAGAAG	85.0	74.9	1	1	258.5797869308908	156.40431877414662
chr3	4244406	4244420	+	AGCTTGAAGTAGAAG	0.0	0.0	0	0	35.982609465425746	27.304037892168374
chr1	4621455	4621469	-	TACTTATAATTCAAG	0.0	0.0	0	0	18.494198951014088	30.135310066955128
chr2	5032425	5032439	-	TGCTTGAGTTAGAAG	0.0	0.0	0	0	24.58786428827091	29.54208614684381
chr1	5612166	5612180	+	TACTTGAATCACAAG	225.2	169.0	1	1	363.1697106970694	212.84860930205605
chr5	7435361	7435375	-	TGCTTGTACTTGAAG	0.0	0.0	0	0	24.657345458046102	28.305139486810962
chr3	8776822	8776836	+	TACTTGCAATACAAG	293.0	250.0	1	1	376.36704898409073	246.7073535557472
chr4	13180903	13180917	-	AGCGTGCGATTCAAG	190.1	215.0	1	1	366.21315539044105	364.4483308991708
chr2	13477117	13477131	+	TACTTGCAGTTCAAG	80.9	0.0	1	0	122.31644028730801	90.51725141670751
chr2	13508619	13508633	+	TACGTGATTATCAAG	217.0	114.0	1	1	362.4597204011891	328.6486057011425
chr4	14412234	14412248	-	TACTTGCAATACAAG	261.0	134.0	1	1	378.10310679020887	201.656078868688
chr4	15304559	15304573	+	TGCGTGATATGCAAG	48.0	0.0	1	0	30.60518350180924	32.703992035410145
chr5	18302968	18302982	-	AGCTTGGAATTCAAG	0.0	0.0	0	0	29.914813542613256	31.577818699133424
chr1	18397200	18397214	+	TACGTGAATGACAAG	0.0	0.0	0	0	284.7570543062122	131.54505690579134
chr3	18445338	18445352	+	TGCTTGATTATCAAG	0.0	0.0	0	0	202.9262722349229	222.69025626221432
chr4	18480141	18480155	+	AGCTTGAGAATCAAG	91.8	0.0	1	0	367.816792043903	164.88600764640475
chr3	18896515	18896529	-	TGCTTGTACTTGAAG	0.0	142.8	0	1	112.47680022006313	132.90513844276572
chr3	19689136	19689150	-	TACTTATAATTCAAG	0.0	0.0	0	0	23.27567095813421	28.773852674938883
chr5	23729198	23729212	+	TGCGTACAGAACAAG	0.0	57.0	0	1	51.24018235690985	94.37830282096698
chr1	23908521	23908535	-	TACGTGTAGTTTAAG	0.0	43.2	0	1	58.85320537128978	86.68994302122664
chr1	24974606	24974620	+	TACTTGAATCACAAG	253.0	129.0	1	1	363.1697106970694	255.01867009829598
chr1	24984895	24984909	+	TACTTGAATCACAAG	163.0	49.0	1	1	354.1663815447548	179.88363007644193
chr1	27676386	27676400	-	TACGTGAATGACAAG	0.0	0.0	0	0	284.7570543062122	131.54505690579134
chr2	322556	322570	+	TGCTTGAAAAATAAG	0.0	0.0	0	0	17.231319726423543	30.248034702626683
chr4	377486	377500	-	TGCGTGAGATGGAAG	0.0	0.0	0	0	35.87386372410349	32.01977762440746
chr1	1408563	1408577	+	TACGTGAAAAATAAG	0.0	40.9	0	1	33.33534774526267	80.17485006203873
chr1	3630849	3630863	-	TACGTATATAACAAG	0.0	0.0	0	0	218.3133969473679	204.79062828238708
chr5	3809733	3809747	+	TGCTTGGATTTGAAG	0.0	0.0	0	0	19.00525166601059	30.685674945303937
chr5	5064460	5064474	+	TGCTTGTGACACAAG	69.8	0.0	1	0	158.41367685769595	64.85241542339709
chr2	5302954	5302968	-	AGCTTGAAAAAGAAG	0.0	0.0	0	0	17.682757381261087	29.636792686560458
chr3	5595163	5595177	+	TGCTTGGATTTGAAG	0.0	0.0	0	0	28.898622185041845	38.29926759774523
chr4	7283167	7283181	+	TACGTGTGACACAAG	124.0	0.0	1	0	154.412709093864	36.46700114068309
chr1	9770445	9770459	+	TGCGTGTTGTAGAAG	78.8	98.0	1	1	95.62489165533778	202.06102505692272
chr1	10124856	10124870	+	AACGTGAGTTTCAAG	162.3	177.0	1	1	243.23784057625048	286.39820903078316
chr1	10612667	10612681	-	TGCTTGAAATCGAAG	0.0	0.0	0	0	33.10177552325314	41.59290586269397
chr3	11648456	11648470	-	TGCTTGAACATGAAG	0.0	0.0	0	0	25.311457607769384	38.64542230413487
chr4	12667685	12667699	-	TACGTGAGTATGAAG	0.0	0.0	0	0	17.943529055727215	29.420913217787803
chr2	14893149	14893163	+	TACGTGGATTTGAAG	0.0	0.0	0	0	293.94254620381776	523.8477248022106
chr4	15188820	15188834	-	AGCTTGAAAAAGAAG	0.0	0.0	0	0	35.293720239634744	31.710230944070716
chr4	16636766	16636780	+	TGCGTGTATCTTAAG	292.0	339.0	1	1	336.3410654239571	449.14458788437474
chr3	19242117	19242131	+	TGCGTGCAATATAAG	206.7	255.7	1	1	281.5615430522742	455.0335457330187
chr5	19690893	19690907	+	TACGTGTGGCTCAAG	277.2	88.0	1	1	266.4598567333165	241.6098590146059
chr1	23290759	23290773	-	AGCTTGTAAATGAAG	0.0	57.2	0	1	109.24102717227892	174.43597463452036
chr1	25370234	25370248	+	TACGTATATAACAAG	0.0	0.0	0	0	38.692943699901285	48.18115936628189
chr1	26075216	26075230	-	TGCTTGAACATGAAG	0.0	0.0	0	0	24.74116507693963	31.807859365755707
chr1	27221013	27221027	+	AGCTTGAAAAAGAAG	0.0	0.0	0	0	33.20892778590526	32.472511978325656
chr1	27815554	27815568	+	TGCTTGTAAATTAAG	0.0	0.0	0	0	50.716692665359325	31.6103503253993
chr1	633368	633382	+	TGCGTATAAAGCAAG	86.4	183.8	1	1	94.5081731373408	224.14197139173044
chr1	1104926	1104940	-	TGCGTATGACTCAAG	149.0	116.0	1	1	234.75104665900383	269.020782678955
chr3	1785160	1785174	-	TACTTGCATTTCAAG	323.0	121.2	1	1	318.53445452524704	170.0092055459392
chr3	4815342	4815356	-	AACGTGAATTAGAAG	0.0	0.0	0	0	35.248408993351894	77.11193723574999
chr1	5095522	5095536	-	TGCGTGTTCTTCAAG	0.0	0.0	0	0	50.78554657154721	38.96635255976688
chr1	8374509	8374523	+	TGCTTGTATTTTAAG	0.0	0.0	0	0	21.933617790081364	32.39543259333354
chr4	8825847	8825861	+	TACTTGTGGTTCAAG	0.0	0.0	0	0	21.00124868575197	29.558280049503207
chr3	9290114	9290128	+	TGCGTGGAAGACAAG	170.0	0.0	1	0	103.39579442577659	41.312320994871506
chr1	14335089	14335103	-	TGCGTGGAGGTCAAG	0.0	0.0	0	0	84.97159496024219	68.8457768676738
chr4	17088285	17088299	+	TACGTGGAACACAAG	0.0	0.0	0	0	54.119920970863745	30.208638507000856
chr3	17228720	17228734	+	TACTTGAGGTACAAG	230.0	130.1	1	1	376.4864938899939	335.4385211740661
chr1	20101786	20101800	-	TACTTGAAATGCAAG	0.0	0.0	0	0	130.50212419542888	99.69656534493235
chr5	1536543	1536557	-	TGCGTAAATTTTAAG	0.0	185.0	0	1	21.118386373835435	172.4128106661359
chr5	1593925	1593939	-	TGCTTGTGTCTCAAG	89.0	0.0	1	0	32.569028833705744	33.29192060762178
chr5	1766847	1766861	+	TGCGTGTGGTTTAAG	236.2	264.0	1	1	302.87915298359445	443.4849308529162
chr2	2995765	2995779	+	AGCTTGAAGCACAAG	161.0	125.9	1	1	331.4931051041431	245.58436930077957
chr3	3234000	3234014	+	TGCGTAGAGAACAAG	0.0	0.0	0	0	37.30083621216767	60.18378943308543
chr5	3973575	3973589	+	AGCTTGTAACACAAG	41.0	0.0	1	0	119.86125884320796	61.35542338188846
chr2	4230756	4230770	+	AGCTTGAAGCACAAG	0.0	0.0	0	0	135.32935519328703	101.2781810572523
chr2	4235761	4235775	+	AGCTTGAAGCACAAG	0.0	0.0	0	0	135.32935519328703	99.36615212521116
chr5	4430337	4430351	-	TGCTTGTACCTCAAG	231.0	134.4	1	1	329.563627896068	184.13539073166842
chr1	4733030	4733044	+	TGCTTGAACCACAAG	0.0	0.0	0	0	22.85510219144747	33.80299550899607
chr1	4826673	4826687	+	TGCTTGAACCACAAG	0.0	0.0	0	0	23.91305609059345	33.69729828281189
chr4	5389470	5389484	-	AGCTTGTAACACAAG	0.0	0.0	0	0	33.52690097598084	33.1408571272984
chr1	5735169	5735183	+	TGCTTGCGGTTCAAG	235.2	202.4	1	1	296.922661760851	291.6881263213434
chr2	6364964	6364978	+	TGCTTAAGGTTCAAG	0.0	201.3	0	1	234.09651705982532	363.44752128459163
chr4	9192300	9192314	-	TGCTTGTGTCTCAAG	85.9	27.0	1	1	281.0198522222651	156.47786204897315
chr5	9273999	9274013	-	AGCGTGATGATCAAG	0.0	0.0	0	0	22.55521389553286	38.68330019994334
chr4	9619022	9619036	-	TGCTTATGATTCAAG	0.0	0.0	0	0	22.431565883019807	32.611976279245376
chr1	10070735	10070749	-	TGCTTGAACCACAAG	211.9	175.8	1	1	349.0990856126117	370.44855748452363
chr4	10548731	10548745	+	TGCTTGTGTCTCAAG	0.0	0.0	0	0	23.1195954669458	27.68769300312436
chr1	11192068	11192082	-	AACGTGAAGCACAAG	216.0	136.0	1	1	297.3460275307971	269.1843943498833
chr1	11927670	11927684	-	AGCGTGAAGGACAAG	0.0	0.0	0	0	107.41986410719787	105.91022818491658
chr2	11973035	11973049	+	TACTTGAGGATCAAG	355.0	158.9	1	1	374.75135364210564	288.0462105662562
chr3	12509485	12509499	+	AGCGTGATGATCAAG	0.0	0.0	0	0	22.55521389553286	38.68330019994334
chr2	12541284	12541298	-	AGCGTGATGATCAAG	0.0	0.0	0	0	22.55521389553286	38.68330019994334
chr1	12834357	12834371	+	TGCTTGTGTCTCAAG	0.0	0.0	0	0	23.1195954669458	27.68769300312436
chr1	13472585	13472599	+	TACTTGAGAAACAAG	86.1	0.0	1	0	240.33869842021033	96.39585317324558
chr5	14163551	14163565	-	TGCTTGTGTCTCAAG	0.0	0.0	0	0	23.1195954669458	27.68769300312436
chr2	14959806	14959820	-	TACGTGAGTCACAAG	387.6	66.0	1	1	295.74943081697626	107.65232278208282
chr4	15260543	15260557	+	TGCTTGAATATTAAG	0.0	77.0	0	1	90.69256125184945	182.067555829567
chr5	15862265	15862279	-	TGCTTGATATTGAAG	0.0	0.0	0	0	23.710482096668244	30.115709597510133
chr2	16305473	16305487	-	TACTTGGAATACAAG	273.0	73.0	1	1	351.1164955777144	158.16683227965922
chr3	17056085	17056099	+	AGCGTGATGATCAAG	0.0	0.0	0	0	22.55521389553286	38.68330019994334
chr1	17204445	17204459	+	AGCGTGATGATCAAG	0.0	0.0	0	0	22.55521389553286	38.68330019994334
chr3	17228722	17228736	-	TGCTTGTACCTCAAG	230.0	130.1	1	1	369.8285848892898	270.8444177982865
chr4	17491056	17491070	-	TACTTGTAGTAGAAG	0.0	0.0	0	0	19.187872040546207	32.03079511411272
chr1	19482520	19482534	+	TACTTGGAATACAAG	386.0	151.0	1	1	355.75437737789207	205.30459827240892
chr1	20267443	20267457	+	AGCTTGTAACACAAG	137.0	39.0	1	1	234.6056603182677	71.48672136626139
chr1	20775237	20775251	-	TGCTTGTGTCTCAAG	324.9	179.0	1	1	304.5594397859202	328.91251905535165
chr5	21051022	21051036	-	TGCGTGATATCCAAG	209.9	45.0	1	1	272.88041901236613	156.6872239634426
chr3	21587257	21587271	-	TACTTGTGAATCAAG	94.2	0.0	1	0	155.49151373255006	55.67855324517711
chr3	21591045	21591059	-	TACTTGTGAATCAAG	290.7	59.0	1	1	299.9268236166152	117.40270083839509
chr5	24772999	24773013	-	TACTTGAGAAACAAG	316.8	107.0	1	1	331.7014414070787	146.08354461892853
chr5	24803255	24803269	-	AGCGTGTAAGACAAG	265.7	182.2	1	1	367.6106383450618	367.9060853443879
chr1	28879567	28879581	+	TGCGTGACATTGAAG	0.0	0.0	0	0	21.87826020599233	35.147533162694984
chr1	569162	569176	+	TACTTGAAGAAGAAG	0.0	0.0	0	0	25.101107530867203	28.673729629569635
chr3	797293	797307	-	TACGTGGATCTCAAG	0.0	0.0	0	0	58.71241129073225	36.915360805188904
chr1	1022477	1022491	-	TACGTGGATCTCAAG	0.0	0.0	0	0	26.876476404874296	31.155814011773316
chr5	1162563	1162577	-	TACTTGAGTTACAAG	447.0	246.0	1	1	376.87902038673076	250.4644355397905
chr5	1241687	1241701	+	TACTTGAAGAAGAAG	0.0	0.0	0	0	133.3869146786681	87.97329210156222
chr5	1702899	1702913	-	TACTTGAAGAAGAAG	0.0	0.0	0	0	19.34362576166067	29.596705567418653
chr2	1822236	1822250	+	TGCGTGATTAAGAAG	110.0	74.0	1	1	246.87418415354006	255.38264716728855
chr2	1829519	1829533	-	TGCTTGCGAATCAAG	96.0	27.0	1	1	226.8083439083692	197.1985872232232
chr1	1885795	1885809	+	TACTTGAAGAAGAAG	98.0	0.0	1	0	246.2837095142363	147.06722371612122
chr3	4099761	4099775	+	TACTTGAAGAAGAAG	0.0	0.0	0	0	17.487164678972466	30.141656925267164
chr4	5806177	5806191	+	TGCGTGCATAGCAAG	270.8	163.6	1	1	297.9027838195306	232.3068951843811
chr5	7626895	7626909	-	TACTTGAAGAAGAAG	0.0	0.0	0	0	33.461963823231336	32.550088528916504
chr2	9613011	9613025	-	TACTTGAAGAAGAAG	41.0	0.0	1	0	239.7399588914712	127.45137782997564
chr1	9712938	9712952	+	TACTTGTAGATGAAG	0.0	0.0	0	0	30.2739037477922	28.305139486810962
chr5	10168784	10168798	-	TGCTTGCGAATCAAG	292.4	229.0	1	1	367.8748899986889	424.04222432418965
chr4	10262925	10262939	-	AACTTGTAATACAAG	153.0	78.7	1	1	200.09854496886314	122.798987527161
chr1	12072813	12072827	+	TACTTGAAGAAGAAG	0.0	0.0	0	0	31.35260844401793	34.83520592819834
chr2	14327542	14327556	+	TGCTTGTATCAGAAG	0.0	0.0	0	0	22.859253034329758	30.32538243435981
chr3	15529684	15529698	-	TACTTGTAAAAGAAG	114.0	67.9	1	1	145.61398392987167	144.65840055819126
chr1	16176765	16176779	+	TACTTGAAGAAGAAG	200.0	117.0	1	1	192.81780397989309	203.47637893411363
chr1	16181396	16181410	+	TACTTGAAGAAGAAG	182.0	124.4	1	1	259.9798518930629	145.85012803070344
chr5	16326033	16326047	-	TGCTTGGATCTCAAG	122.9	0.0	1	0	157.11502130600402	47.050173592567155
chr3	16476066	16476080	-	TACTTGAAACTGAAG	0.0	0.0	0	0	50.10445824338009	45.03297251724866
chr5	16560791	16560805	+	AGCGTGATTTACAAG	0.0	0.0	0	0	86.57819969933888	103.17518068362877
chr5	16560816	16560830	+	AGCGTGATTTACAAG	35.0	0.0	1	0	86.57819969933888	96.16565170330446
chr4	16801538	16801552	-	TACTTGTAAAAGAAG	54.0	103.0	1	1	72.21337050905177	127.10761994342351
chr3	16999674	16999688	+	TACTTGTAAAAGAAG	0.0	0.0	0	0	32.64316450491291	33.5130371394337
chr1	17396209	17396223	-	TACTTGAAGAAGAAG	0.0	0.0	0	0	23.812170204916942	36.56115236637086
chr4	17712171	17712185	+	TACTTGAAGAAGAAG	224.0	0.0	1	0	266.32015584799717	407.34878893574296
chr4	17716685	17716699	+	TACTTGAAGAAGAAG	136.0	141.0	1	1	266.32015584799717	407.34878893574296
chr1	17987742	17987756	-	TGCTTGGATCTCAAG	278.0	0.0	1	0	209.1058715931699	76.44021677093487
chr1	18248148	18248162	+	TGCTTATAATAGAAG	0.0	0.0	0	0	18.342881759374617	37.89081518309668
chr3	18592584	18592598	+	TACTTGTGTTTCAAG	0.0	0.0	0	0	25.758975584154303	33.707220432998255
chr3	18642362	18642376	+	AACTTGTAATACAAG	198.2	198.0	1	1	320.71912457293155	180.67421815540865
chr5	18839557	18839571	+	TACTTGAAGAAGAAG	66.0	37.8	1	1	125.75197664008668	125.44274016346894
chr1	18866776	18866790	+	TGCTTGCAGTAGAAG	139.9	241.0	1	1	155.59366361716613	78.50135914449513
chr1	19943766	19943780	+	AGCGTGATTTACAAG	0.0	0.0	0	0	86.57819969933888	96.16565170330446
chr1	20404046	20404060	-	TGCGTGCATAGCAAG	287.0	0.0	1	0	374.26682531132343	344.0631558673963
chr1	21520267	21520281	+	TACTTGTAAAAGAAG	198.4	208.9	1	1	337.8143333799687	286.48329762391495
chr1	22529503	22529517	-	TGCTTGAAACCCAAG	229.0	251.0	1	1	341.73020987381824	446.1872429519035
chr3	22859317	22859331	+	TACTTGAAGAAGAAG	0.0	0.0	0	0	112.13245274744234	53.682403429970364
chr3	23013775	23013789	+	TACTTGAAGAAGAAG	0.0	0.0	0	0	48.177684500139925	40.558723899671456
chr5	24083003	24083017	+	GGCGTGAAGCTCAAG	0.0	0.0	0	0	98.60726690955494	34.94942508251937
chr5	24809617	24809631	+	TGCTTAAGAATCAAG	0.0	0.0	0	0	24.0014857929687	32.0048301034293
chr1	25648829	25648843	+	TACTTGAAGAAGAAG	0.0	0.0	0	0	17.8537560919479	29.649419506397916
chr1	26456235	26456249	+	TGCTTATAATAGAAG	0.0	0.0	0	0	46.975313593733404	60.70675874550147
chr1	26945799	26945813	-	TGCTTGGATCTCAAG	0.0	35.5	0	1	216.43091380347147	49.54012784347023
chr5	897574	897588	-	TGCGTGTGTTTTAAG	174.0	279.1	1	1	275.1398825756209	397.5659313286839
chr1	1235201	1235215	-	AACGTGCAGTTCAAG	0.0	52.0	0	1	39.13143968155855	43.33305713504129
chr1	1567703	1567717	+	TACTTGAAATCCAAG	52.0	0.0	1	0	238.22035254859819	119.20061217001525
chr4	1871115	1871129	-	TACTTGAGTATCAAG	55.9	0.0	1	0	280.91956136498266	104.86768077890305
chr3	2014339	2014353	-	TACTTGGATTTCAAG	0.0	0.0	0	0	69.44082369182271	41.17840941391345
chr4	2620408	2620422	+	AGCGTGAACTAGAAG	0.0	0.0	0	0	22.640420651055795	29.677107910197336
chr1	3475773	3475787	-	GACGTGTAATTCAAG	0.0	29.0	0	1	38.561308643928506	40.73349375899676
chr1	3893328	3893342	-	TACTTGAGTATCAAG	0.0	0.0	0	0	373.8762431164216	200.521568008284
chr5	5035772	5035786	+	GGCTTGAAGTTCAAG	0.0	0.0	0	0	62.449840406293085	37.68621610724092
chr4	6486323	6486337	+	AACTTGAAAAACAAG	0.0	0.0	0	0	149.41269082098367	164.0326509517224
chr3	6817505	6817519	-	TACGTAAGTTTCAAG	0.0	0.0	0	0	154.1887141723997	34.01757767664227
chr3	7789986	7790000	-	AACTTGTAAATCAAG	0.0	0.0	0	0	202.33645754185068	81.24480035268955
chr2	8031121	8031135	+	AACTTGAAAAACAAG	0.0	186.7	0	1	252.2251245454419	246.43228229559776
chr2	8238197	8238211	+	AGCTTGAATCACAAG	100.0	73.8	1	1	194.40829624409693	82.56023211595155
chr4	8280628	8280642	-	TGCTTGCGTTTCAAG	146.0	116.0	1	1	220.69185538836874	254.33830989490676
chr2	8957400	8957414	+	TACTTGTATTAGAAG	0.0	30.0	0	1	113.6325704921092	68.08728458501612
chr3	9936670	9936684	+	AACTTGAAAAACAAG	72.0	0.0	1	0	228.00396019754328	193.5878275282222
chr3	10394569	10394583	-	TACTTGAGTATCAAG	0.0	0.0	0	0	373.8762431164216	200.521568008284
chr2	13897943	13897957	-	TACTTGAACATCAAG	124.3	145.0	1	1	238.55116554546794	153.19169534442892
chr2	14598578	14598592	-	AACTTGAAAAACAAG	33.0	0.0	1	0	222.37799144389814	132.9275831076845
chr5	14831171	14831185	-	AGCTTAAAATACAAG	0.0	0.0	0	0	43.283556393847334	70.90092947362972
chr2	15421909	15421923	+	TGCGTGGAGAGCAAG	277.0	0.0	1	0	295.7794705266739	261.0113725134826
chr5	16194482	16194496	+	TGCTTAAACTTCAAG	83.9	200.0	1	1	201.26412109628535	385.6746497939192
chr5	16305837	16305851	-	AGCTTGAATCACAAG	0.0	0.0	0	0	21.701910669305825	28.435652298458294
chr2	17281599	17281613	-	AACTTGAAGATCAAG	0.0	0.0	0	0	55.315691360558546	40.99220007704491
chr4	17713390	17713404	+	TGCTTAAACTTCAAG	164.0	319.0	1	1	224.62003071794828	474.6391695590459
chr3	18605055	18605069	+	TACTTGAGTATCAAG	0.0	0.0	0	0	53.524837703513036	34.04530379352884
chr3	19457678	19457692	-	TACGTGAGATGCAAG	155.0	34.0	1	1	289.4040499757059	130.18722043067135
chr1	20015938	20015952	+	AGCTTGCAATACAAG	282.0	220.0	1	1	370.94713017914677	219.85163937010975
chr1	20196399	20196413	+	AGCTTAAAATACAAG	0.0	0.0	0	0	28.664794808874575	34.51042457605764
chr1	21130029	21130043	+	TGCTTGCAAAAGAAG	0.0	0.0	0	0	40.70067978464477	33.175164661546745
chr1	21644808	21644822	+	TACTTGGATTTCAAG	110.6	0.0	1	0	290.35604422548624	107.75585735697082
chr1	21644810	21644824	-	TACTTGAAATCCAAG	110.6	0.0	1	0	262.0229667595137	130.04450140708138
chr5	24471121	24471135	-	GGCTTGAAATACAAG	0.0	0.0	0	0	131.6273639955269	82.69653669923143
chr5	24929937	24929951	-	TGCTTGCAAAAGAAG	307.0	283.0	1	1	343.5468895585974	281.1196669945443
chr5	25273950	25273964	-	TGCTTGCGTTTCAAG	231.4	218.0	1	1	363.3342004987155	396.6308620676881
chr3	718307	718321	-	AGCGTGAAAAATAAG	0.0	0.0	0	0	18.911190640851164	30.742902011229436
chr5	737142	737156	+	AACTTGAATTACAAG	0.0	0.0	0	0	26.97104020599263	33.69242534886468
chr5	1058789	1058803	+	TGCTTGATGAACAAG	130.0	36.0	1	1	278.67584117814573	132.83785072123197
chr1	2083550	2083564	+	TGCTTGTTGATCAAG	64.0	0.0	1	0	110.31458489651995	40.21441566880452
chr1	4387204	4387218	+	GGCGTGCAATTCAAG	238.0	0.0	1	0	183.15271326372158	41.04829926175953
chr2	5597248	5597262	-	AACTTGAATTACAAG	0.0	0.0	0	0	107.8418316225908	80.74820610715047
chr2	7941981	7941995	-	TGCTTGTTAAACAAG	197.0	116.7	1	1	278.08228457981124	131.67304874048887
chr1	9066446	9066460	-	AGCTTGCAAATCAAG	0.0	0.0	0	0	33.185570998917015	28.54487791365172
chr2	9522209	9522223	-	TACGTGAAGTGGAAG	0.0	0.0	0	0	33.55282565119084	38.68943986167196
chr3	11390331	11390345	+	TGCGTGGATTTTAAG	0.0	0.0	0	0	27.197931775721845	30.81555493387691
chr2	13207949	13207963	-	TGCTTGTTGATCAAG	0.0	0.0	0	0	30.062946626658828	32.4803773637645
chr2	13208199	13208213	-	AGCTTAAAAATCAAG	0.0	0.0	0	0	65.35554141051223	100.89245090188265
chr4	14012809	14012823	+	AGCGTGAAAAATAAG	0.0	0.0	0	0	58.700576329852055	56.84700808439234
chr3	15463979	15463993	-	TACGTGATGAACAAG	0.0	0.0	0	0	30.28174230046729	31.463857347625904
chr4	16124458	16124472	+	TGCTTGCATTAGAAG	0.0	0.0	0	0	98.56702315831497	44.162437402071035
chr3	16261038	16261052	-	AACTTGTATTTCAAG	0.0	0.0	0	0	110.91551165575963	80.54140698235649
chr4	16670695	16670709	-	TGCTTGTAATGGAAG	0.0	28.9	0	1	37.1606373364517	33.95396356708969
chr4	18037143	18037157	+	TGCTTGTAATGGAAG	73.6	63.6	1	1	151.25774184613525	77.52297755040692
chr4	18405391	18405405	-	TACTTGTAGCACAAG	45.7	0.0	1	0	138.25652142269075	45.70594382379792
chr3	19133209	19133223	-	TGCGTGAAATCTAAG	0.0	159.0	0	1	118.11383970138426	273.28388718933905
chr3	21777311	21777325	+	AGCGTGCATCTCAAG	311.0	243.1	1	1	310.5128701603516	299.0104021004044
chr3	22739839	22739853	-	TACTTGTATATGAAG	108.6	78.0	1	1	189.1381842172021	128.95999957387647
chr5	23852718	23852732	+	TACTTGTAGCACAAG	253.0	194.0	1	1	374.4043675201372	276.1936447216646
chr5	24098200	24098214	+	TACTTGTAGCACAAG	143.7	34.2	1	1	373.03233614038203	186.12660009082182
chr5	24471119	24471133	+	AACTTGTATTTCAAG	0.0	0.0	0	0	67.65267046763277	48.35155115861616
chr1	25900058	25900072	-	AGCGTGAAACGCAAG	0.0	174.4	0	1	90.4705600366324	42.73340504726637
chr1	57926	57940	-	TGCGTGTACCAGAAG	0.0	208.0	0	1	278.3043114075023	276.05459191937325
chr5	431470	431484	-	TGCTTGAGGAAGAAG	240.9	50.3	1	1	251.5480748410863	162.36702902394865
chr4	541113	541127	+	TACTTGATATTCAAG	174.0	46.0	1	1	364.3096982147574	180.21074401866053
chr5	1167286	1167300	-	TGCTTGTGGATGAAG	0.0	0.0	0	0	21.45902764743617	39.13950377214495
chr4	2286508	2286522	-	AACTTGAATATCAAG	0.0	0.0	0	0	33.61122396992895	31.885997118684184
chr3	2286670	2286684	-	GGCTTGAATTTCAAG	0.0	0.0	0	0	185.9287279852029	65.03109386628816
chr2	2324394	2324408	+	TGCTTGCATATGAAG	0.0	0.0	0	0	23.322855834719622	38.431750472162406
chr2	3724378	3724392	-	TGCTTGAAAAGGAAG	0.0	55.5	0	1	110.221159505856	60.25801728913922
chr2	4658522	4658536	+	TACGTATAACACAAG	0.0	0.0	0	0	44.05289941976477	30.831738622567386
chr2	4888455	4888469	-	TACGTGACATTCAAG	36.0	0.0	1	0	116.29320910291203	62.92104529332976
chr1	5125606	5125620	+	TGCTTGTGAAAGAAG	0.0	0.0	0	0	30.670033296846018	35.550681733332326
chr5	5191937	5191951	+	TGCTTGAGGAAGAAG	188.8	120.0	1	1	286.6364286912099	310.0720667169508
chr3	6484828	6484842	+	TGCTTGACATTCAAG	0.0	0.0	0	0	19.261942728504483	29.06988369483634
chr1	7284454	7284468	-	TACGTGTTTTACAAG	191.0	91.0	1	1	249.4208676842703	191.0653786939166
chr5	8149365	8149379	+	AGCGTGGAACACAAG	38.9	0.0	1	0	120.25286976702914	48.725476155136775
chr5	8159793	8159807	-	TGCTTGCAGCACAAG	0.0	0.0	0	0	24.391685042824516	35.95978596948257
chr1	8327169	8327183	-	TGCTTAAAGCACAAG	0.0	0.0	0	0	54.662239718655336	113.9243397305231
chr3	8887508	8887522	-	AACGTGAGGTACAAG	0.0	248.0	0	1	236.41660370389087	372.3075464038362
chr1	9481726	9481740	-	TGCTTGAGGAAGAAG	116.0	65.0	1	1	241.76226620685546	250.77535587019332
chr3	10115163	10115177	+	TGCTTGACATTCAAG	0.0	0.0	0	0	30.25630346684923	35.14879176395889
chr2	11222318	11222332	+	AACTTGAATATCAAG	0.0	0.0	0	0	90.57669105030169	32.89645876578928
chr2	12659540	12659554	-	TACGTATAACACAAG	0.0	0.0	0	0	37.10128773546246	29.82940025011108
chr2	12734756	12734770	+	TACGTATAACACAAG	0.0	0.0	0	0	37.10128773546246	29.82940025011108
chr4	15717030	15717044	+	AACTTGAATATCAAG	0.0	0.0	0	0	226.0559988932194	64.4987503373261
chr4	16028244	16028258	-	TGCTTGTGGATGAAG	166.0	207.8	1	1	171.45320644157775	345.38577696562294
chr1	16153010	16153024	-	TGCTTGTGGATGAAG	0.0	0.0	0	0	26.53734968906329	34.23723835276653
chr4	16482336	16482350	-	TGCTTGCAGCACAAG	262.0	255.9	1	1	372.5065957872293	394.8560056838868
chr1	16734020	16734034	-	AACGTGTGGTTCAAG	0.0	0.0	0	0	35.2788608226495	32.75624423448439
chr4	16746627	16746641	-	AACGTGTGGTTCAAG	0.0	0.0	0	0	73.913899874961	45.42836807978143
chr3	16831371	16831385	-	TACGTATAACACAAG	0.0	0.0	0	0	44.05289941976477	30.831738622567386
chr1	18306624	18306638	+	AACGTGAGGTACAAG	221.0	124.0	1	1	310.5227016211402	258.0172293015826
chr5	18525680	18525694	+	TGCTTGGAGTAGAAG	0.0	0.0	0	0	33.67413936034432	47.04523669504578
chr1	19680393	19680407	-	TGCGTATTAATCAAG	0.0	0.0	0	0	24.899333850964922	29.843825423327754
chr3	22828793	22828807	+	TGCTTGAAAAGGAAG	0.0	0.0	0	0	26.527385249949806	60.050540623903515
chr5	24009265	24009279	-	TGCTTGTGGATGAAG	52.5	0.0	1	0	41.46736706581175	59.75102059391069
chr1	25464379	25464393	-	TACGTGTGAAAGAAG	0.0	0.0	0	0	20.7410914075262	30.235716185666966
chr1	28843519	28843533	+	TGCTTGACATTCAAG	0.0	0.0	0	0	102.14785242835084	54.13558649733289
chr1	28964689	28964703	-	TACGTGTGCTTCAAG	280.0	258.0	1	1	272.384541943762	294.1558718291775
chr1	632975	632989	+	TACGTGGACTTCAAG	0.0	0.0	0	0	38.97924393593692	32.91811156268675
chr5	1686821	1686835	-	TGCTTGTGTTAGAAG	0.0	0.0	0	0	42.8108421515893	33.25270559590123
chr5	1875303	1875317	+	GGCGTGTGATTCAAG	0.0	0.0	0	0	28.823767299076078	32.5932136410682
chr3	6802150	6802164	-	TACGTGTATGACAAG	173.5	0.0	1	0	296.7650678840134	135.98952562079327
chr2	7064073	7064087	-	TACTTGTATCACAAG	299.0	0.0	1	0	285.81981900370454	129.0869129654319
chr5	7663502	7663516	+	TACTTGCAGTACAAG	70.4	172.0	1	1	378.35223969052953	224.32448873997242
chr2	8475621	8475635	-	TGCTTGGAAAAGAAG	0.0	0.0	0	0	123.48605938359529	58.442110077560635
chr2	9902506	9902520	+	AACGTGAGAAACAAG	101.0	58.0	1	1	140.04322553797576	91.05611089641548
chr2	10610467	10610481	+	TGCTTGTTTATCAAG	0.0	0.0	0	0	94.62573116480995	50.31712632267788
chr3	10899929	10899943	+	AGCTTGGAGTTCAAG	186.0	0.0	1	0	142.54219091006377	129.50358075290845
chr4	11118717	11118731	+	AGCGTGTACCTCAAG	0.0	56.0	0	1	234.64717460638423	121.03917414488971
chr2	11127533	11127547	+	TGCGTGATGTGCAAG	226.4	0.0	1	0	148.97076361736322	42.991579207479994
chr5	11191704	11191718	+	AGCTTGTGAATCAAG	113.0	34.1	1	1	365.62463696962124	209.4400911327795
chr2	11260314	11260328	-	TACTTGAGATTGAAG	31.9	0.0	1	0	116.72504899671847	106.66833807862434
chr1	11593766	11593780	+	TACGTGTATGACAAG	36.0	0.0	1	0	131.13733630578187	67.85965774524814
chr3	11876084	11876098	+	TACGTGAGCATCAAG	0.0	0.0	0	0	30.366366062782838	34.96174938593502
chr2	12615076	12615090	-	TGCTTGAATTGGAAG	0.0	0.0	0	0	21.45838978163781	38.218557976595896
chr4	12915848	12915862	+	TGCTTGAATTGGAAG	0.0	0.0	0	0	47.874503355873344	39.10012289398215
chr2	13362227	13362241	+	TGCTTGAATTGGAAG	0.0	48.0	0	1	76.56984599913181	120.38519675515582
chr2	13897810	13897824	-	AACGTGGAGTTCAAG	0.0	0.0	0	0	23.39174383019859	29.730041076409957
chr1	15588673	15588687	+	AGCTTGAGAAACAAG	80.0	0.0	1	0	242.5749006770416	99.2057635727959
chr2	15807118	15807132	+	AGCTTGAGAAACAAG	0.0	0.0	0	0	31.686603923738566	30.953858243881847
chr2	15991470	15991484	+	TGCTTGTTTATCAAG	116.1	96.0	1	1	297.1657253795477	229.57531735381878
chr4	16788217	16788231	+	TGCTTGTGTTAGAAG	174.1	188.7	1	1	161.9757696181946	260.33895781398166
chr2	17058955	17058969	+	AACGTGAGAAACAAG	188.0	119.0	1	1	301.199199016477	326.75303890637343
chr1	17987740	17987754	+	TGCTTGAGATCCAAG	278.0	0.0	1	0	239.01022077819394	69.78324075802409
chr3	18322332	18322346	-	TACTTGAGATTGAAG	0.0	0.0	0	0	27.196084256168636	27.509899338193485
chr5	22065161	22065175	+	TGCTTGGAAAAGAAG	0.0	0.0	0	0	93.40135799809788	170.5126608203569
chr1	22529501	22529515	+	TGCTTGGGTTTCAAG	229.0	251.0	1	1	341.9884206594108	487.7720006172728
chr5	22613129	22613143	-	TGCTTGGAAAAGAAG	0.0	0.0	0	0	286.64820774735955	203.15308262765814
chr1	23636314	23636328	-	TGCGTGGATCAGAAG	72.0	77.0	1	1	126.40587625959998	141.72696669909018
chr5	26016636	26016650	+	TGCGTAATTTACAAG	79.9	275.5	1	1	260.0959000196207	431.38662087909296
chr1	29330230	29330244	+	TACTTGTATCACAAG	239.8	0.0	1	0	201.4075877133303	38.57128237699419
chr5	411981	411995	+	TGCGTAAATGACAAG	154.0	223.0	1	1	232.72615327595787	372.39253093980494
chr2	588948	588962	-	TACTTATAAATCAAG	76.0	70.7	1	1	190.84110450780267	194.47407091118214
chr4	1609545	1609559	+	TACTTGCAGATCAAG	161.0	0.0	1	0	276.87890286975875	141.0294310946137
chr5	2135270	2135284	-	AGCTTGGAAATCAAG	0.0	0.0	0	0	193.15563500795864	105.1054246642313
chr3	2994399	2994413	-	TGCTTGTAAAATAAG	0.0	0.0	0	0	18.97498871971714	34.429046853620285
chr4	3140399	3140413	-	TACTTGCAAAACAAG	0.0	0.0	0	0	45.06690270002755	25.26034655104945
chr4	3518163	3518177	-	TGCTTAAATCACAAG	0.0	36.0	0	1	113.29100324505976	263.6445182984877
chr5	4022334	4022348	-	TACTTAAAGATCAAG	0.0	0.0	0	0	44.58649655248191	71.41475879797106
chr5	4623576	4623590	+	TACGTGTACATGAAG	0.0	116.5	0	1	159.36939834781825	194.9142230040786
chr1	4857031	4857045	+	TGCGTAATTATCAAG	0.0	169.0	0	1	68.9228950886817	194.53884254451506
chr3	5361648	5361662	+	AGCTTGTAAAAGAAG	0.0	59.0	0	1	214.23288879833055	86.8493824733016
chr5	5496992	5497006	-	AGCTTGGAAATCAAG	81.0	0.0	1	0	193.15563500795864	106.3455671486709
chr2	6478667	6478681	+	TACTTGCAAAACAAG	0.0	0.0	0	0	301.8136518305458	99.30753052283285
chr4	6654507	6654521	+	TACTTGCAAAACAAG	0.0	0.0	0	0	303.09123611585125	99.30753052283285
chr1	6662722	6662736	+	AGCGTAGAATTCAAG	0.0	51.8	0	1	28.59575281033788	57.178263735457364
chr4	7855902	7855916	+	AGCTTGGAAATCAAG	0.0	0.0	0	0	168.45545333627902	74.57482474612439
chr1	9216419	9216433	+	TGCTTGGATTAGAAG	0.0	0.0	0	0	130.00276038820712	59.97284481662391
chr1	9243884	9243898	+	TACTTGCAGATCAAG	0.0	0.0	0	0	206.2649209445624	59.43347897643069
chr3	9491249	9491263	+	AGCTTGAAACTGAAG	0.0	0.0	0	0	28.77574083558316	46.47142166981426
chr3	10527262	10527276	+	TGCTTGCATCACAAG	303.9	209.6	1	1	376.3594074635555	259.52471824781804
chr1	10533334	10533348	+	TACTTGCAAAACAAG	0.0	0.0	0	0	301.8136518305458	99.30753052283285
chr3	10561701	10561715	-	TGCTTGAAACTTAAG	0.0	0.0	0	0	34.69829659970514	78.94465226106139
chr5	10614462	10614476	-	AGCTTGTGTTTCAAG	0.0	0.0	0	0	34.166460887481215	27.73985751302454
chr4	10877588	10877602	-	TACGTGTACATGAAG	0.0	0.0	0	0	84.55868812718752	108.89056900104558
chr3	12595158	12595172	-	AACGTGAGTTACAAG	284.1	347.0	1	1	367.0213671834702	454.0327464117469
chr2	12648111	12648125	+	AGCTTGTAAAAGAAG	0.0	0.0	0	0	78.95964706291736	43.770831086971015
chr5	12681029	12681043	-	AACGTGAGTTACAAG	0.0	0.0	0	0	21.653134333991172	29.876644134766444
chr2	13014796	13014810	-	AACGTGTACTTCAAG	146.3	191.8	1	1	330.5644634999538	359.3440154385929
chr2	14319990	14320004	-	TGCTTGTAGATTAAG	0.0	0.0	0	0	26.639650535831287	51.81347026903992
chr5	15422634	15422648	-	TGCTTGAGTAAGAAG	0.0	0.0	0	0	98.54745460172336	43.46157485512849
chr1	15628991	15629005	+	TACTTGCAAAACAAG	149.7	0.0	1	0	301.8136518305458	99.30753052283285
chr3	15696089	15696103	+	TACTTGCAAAACAAG	229.6	111.0	1	1	304.8575382560744	147.136423573373
chr5	16903434	16903448	+	AGCTTGAGTTACAAG	0.0	0.0	0	0	47.799946268961776	38.02537650924544
chr3	17717121	17717135	-	TACTTGCAGATCAAG	227.0	35.0	1	1	329.81328761233874	115.43965473286853
chr3	17953264	17953278	+	AGCTTGTACTTCAAG	0.0	0.0	0	0	26.000380490430132	34.20835025514924
chr1	19283027	19283041	-	TACTTGCAAAACAAG	140.0	64.6	1	1	143.23185878607825	65.91772577736548
chr5	19373300	19373314	-	AGCGTAGAATTCAAG	0.0	99.9	0	1	197.36633566804767	259.5384806538284
chr5	19534372	19534386	-	TACTTATAAATCAAG	0.0	0.0	0	0	21.6405014939608	33.237885138530736
chr5	20072193	20072207	+	TGCGTGAAGGGCAAG	142.0	59.0	1	1	295.5707401440154	315.91620886176025
chr5	20404015	20404029	-	TGCTTGAAACTTAAG	49.0	164.0	1	1	96.48398303319959	339.8292736297027
chr3	23178321	23178335	+	TGCTTGAAGCGCAAG	176.9	44.9	1	1	282.0477753774418	116.42993278278644
chr5	25010411	25010425	-	AGCTTGAGTTACAAG	0.0	0.0	0	0	25.546801682081103	33.218452254601395
chr5	25758506	25758520	+	AGCTTGAAACTGAAG	0.0	0.0	0	0	20.920450391842763	28.56765367427165
chr5	26465378	26465392	+	AGCTTGTAGATGAAG	0.0	0.0	0	0	23.960542889201577	30.68804851915594
chr5	26972679	26972693	-	AGCTTGTAAAAGAAG	106.0	0.0	1	0	142.33043395766097	67.0252905068076
chr1	27493648	27493662	+	AGCTTGTAGATGAAG	0.0	0.0	0	0	18.926226762567605	28.147611857414827
chr1	28140691	28140705	+	TACGTGAACAAGAAG	0.0	0.0	0	0	98.83212461812293	35.727321908403844
chr1	28154276	28154290	+	TGCTTGTGGCACAAG	131.0	0.0	1	0	173.6476005865141	53.79716642172825
chr1	28536783	28536797	-	TGCGTGTATCATAAG	0.0	138.0	0	1	131.37072023993437	73.02749924678794
chr1	28893984	28893998	+	AGCTTGAAACTGAAG	0.0	0.0	0	0	162.4542547994282	189.99833520059428
chr5	3000192	3000206	-	TGCGTGCAGATTAAG	0.0	0.0	0	0	50.78799479840199	30.702621256118483
chr1	7672453	7672467	+	AACGTGAACATCAAG	0.0	0.0	0	0	26.065363763615792	34.73609497144186
chr1	7841959	7841973	+	TGCGTGATGCTGAAG	0.0	0.0	0	0	151.33655543691086	232.76383490592002
chr1	8059040	8059054	+	TACTTGAAATTTAAG	0.0	0.0	0	0	22.817261031162634	34.40998367349937
chr1	9016443	9016457	-	AACGTGAAATCCAAG	0.0	0.0	0	0	34.376478811497165	33.04471110842382
chr2	9118797	9118811	+	TGCTTGAAAACGAAG	0.0	87.1	0	1	62.45127732466755	62.502373777138665
chr5	9779749	9779763	+	AGCTTGAAATCCAAG	0.0	0.0	0	0	122.66148032814705	74.53269666430025
chr1	11357639	11357653	-	TGCGTATGGCTCAAG	336.5	312.0	1	1	311.66772734098805	425.48631884567635
chr3	17576038	17576052	-	TGCTTGTATTATAAG	0.0	31.0	0	1	56.5261660964975	59.022643154076505
chr3	19052130	19052144	-	TGCGTGATTTGCAAG	311.5	246.0	1	1	300.31222146663566	396.2141019121694
chr5	22111943	22111957	-	TGCTTGAAAACGAAG	0.0	67.0	0	1	91.2260518522038	108.96243073720292
chr5	24506950	24506964	-	AACTTGAAATTGAAG	0.0	121.0	0	1	166.9049905784669	186.17348625495734
chr5	1992206	1992220	-	TACTTGAAAAGCAAG	71.6	0.0	1	0	180.01520335268296	75.30397536574802
chr3	2351196	2351210	+	TACGTAAGGTACAAG	184.0	59.0	1	1	86.3943793227066	215.06909492477573
chr5	2634710	2634724	-	TGCTTGTTATTGAAG	0.0	0.0	0	0	24.839348350892422	28.02699951936194
chr2	3161300	3161314	-	AGCTTGTAGCACAAG	59.0	0.0	1	0	164.65485765646685	31.71910419696236
chr2	3166283	3166297	-	AGCTTGTAGCACAAG	296.0	138.0	1	1	363.68563734168794	204.31567294838467
chr3	6229347	6229361	+	TACTTGGAGTACAAG	0.0	0.0	0	0	23.321207398998837	29.480434843620436
chr3	7054323	7054337	-	TGCGTAGAACACAAG	295.5	304.6	1	1	344.7696430243394	510.3438088311376
chr4	7656757	7656771	+	TACGTATGATACAAG	0.0	0.0	0	0	25.83396833597959	29.82258254527631
chr3	8236847	8236861	+	TACGTACATTTCAAG	0.0	0.0	0	0	41.07137496147955	79.77270697586793
chr1	8345710	8345724	-	TACTTGTGAAACAAG	164.0	0.0	1	0	195.0375585019126	43.187048479658124
chr5	8802031	8802045	+	TGCTTAAAATGCAAG	167.0	258.0	1	1	308.8276922719186	489.8559113703924
chr2	8912724	8912738	-	TACTTGTGGATCAAG	311.9	117.8	1	1	375.36762637049264	282.91989967142376
chr3	8955316	8955330	+	TGCGTGTGCTAGAAG	0.0	0.0	0	0	26.787959992802826	46.04666776395234
chr4	9857247	9857261	+	TACTTGTGAAACAAG	216.9	164.9	1	1	341.43504892780777	271.1408261507682
chr4	10443123	10443137	+	TGCTTAAAATGCAAG	35.8	202.9	1	1	72.81276763018596	186.91932069978472
chr3	10504274	10504288	-	TGCTTGTGTCACAAG	0.0	0.0	0	0	25.14107467377658	34.511483705470965
chr5	10511090	10511104	+	TACTTGAGACTCAAG	36.0	0.0	1	0	369.2720758934089	235.23831962904129
chr1	10817437	10817451	+	TACTTGAGGAACAAG	0.0	0.0	0	0	21.925060064028898	28.806988308946885
chr2	11340539	11340553	+	AGCTTGTATATGAAG	0.0	0.0	0	0	18.94286676591192	63.63664674728106
chr2	13322305	13322319	+	TGCTTGATGTTGAAG	0.0	0.0	0	0	21.542824122295304	36.53260509937841
chr2	14690434	14690448	+	TGCTTGAATCGCAAG	354.0	267.0	1	1	361.73091702708587	471.3666721780481
chr2	14942646	14942660	-	TGCTTGTTATTGAAG	0.0	30.0	0	1	88.55392820169335	167.59220360374957
chr2	15202118	15202132	-	TACGTATGATACAAG	0.0	0.0	0	0	25.253419747819358	80.0591932798856
chr2	16444407	16444421	+	TGCTTGCAATGCAAG	204.0	229.0	1	1	343.13781424744866	194.2681077646748
chr2	16632239	16632253	+	TGCTTGAATCGCAAG	239.0	273.0	1	1	366.39103990055565	500.12817937008504
chr2	16843815	16843829	-	TACGTAAAATGCAAG	0.0	0.0	0	0	19.863308966538213	31.82765314749209
chr1	17589243	17589257	+	TACGTGATATAGAAG	0.0	0.0	0	0	174.0387257802087	141.14044381026622
chr3	18241051	18241065	+	TGCGTGAAACACACG	0.0	0.0	0	0	25.50872629830564	43.46123109207903
chr5	18786602	18786616	+	AACGTGTAGCACAAG	265.0	214.2	1	1	331.50630956600764	438.84204883828477
chr2	19370129	19370143	-	TACTTGTGGATCAAG	0.0	0.0	0	0	135.8420835960818	54.56954219150642
chr5	19876301	19876315	-	TGCTTGTAATTAAAG	0.0	0.0	0	0	43.416135074494925	56.90956386800947
chr3	21148536	21148550	-	TACGTGCAATGCAAG	264.0	185.0	1	1	257.59412985986916	75.3250965742111
chr5	26403963	26403977	+	TACGTGAGAGTCAAG	0.0	0.0	0	0	373.40961716451153	285.68160826968534
chr1	27863716	27863730	-	TACTTGAGGAACAAG	0.0	0.0	0	0	26.014355312760223	31.27081510413406
chr1	28786647	28786661	-	TGCTTGATGTTGAAG	0.0	32.0	0	1	35.16100018778061	79.93383607915703
chr2	1143274	1143288	-	TACGTGAAAGAGAAG	0.0	0.0	0	0	27.70345242865974	31.618209562275734
chr3	3234369	3234383	+	TACGTAAGAAACAAG	0.0	31.0	0	1	94.27756646614613	216.422324215615
chr1	3802883	3802897	+	TGCGTAAGTCACAAG	116.0	0.0	1	0	69.27184833342835	50.31531614936928
chr5	4757538	4757552	-	TACTTGAATTGCAAG	302.8	229.0	1	1	359.76758902932704	259.18320794390786
chr1	4851532	4851546	+	TACTTGGAAAACAAG	0.0	0.0	0	0	45.59546725793584	32.105994597623855
chr1	4853900	4853914	+	TACTTGGAAAACAAG	0.0	0.0	0	0	45.59546725793584	32.53022040138163
chr1	5319964	5319978	+	TACGTGGATCACAAG	0.0	0.0	0	0	109.22492982037387	37.056485514515046
chr5	5390298	5390312	-	TGCTTGGATCACAAG	0.0	0.0	0	0	26.809637123246453	33.957615051594736
chr1	5408813	5408827	-	TGCTTATAGTAGAAG	0.0	0.0	0	0	39.86316613277704	42.834325297476674
chr5	5857318	5857332	+	TGCTTGAAGTTCACG	0.0	0.0	0	0	34.65014744997568	44.21136602770186
chr2	6012526	6012540	-	TACTTGGAAAACAAG	281.0	90.0	1	1	358.33223008927195	212.28953612221585
chr4	6260318	6260332	+	TGCTTGAAAGAGAAG	0.0	0.0	0	0	36.04746915860206	46.962131133072184
chr4	6947535	6947549	+	TGCTTGAAAGAGAAG	0.0	0.0	0	0	51.849274429201394	55.41798410028421
chr4	7056434	7056448	-	TACTTGTAGAAGAAG	108.0	75.0	1	1	121.53350412339546	85.72829177155536
chr3	7824530	7824544	-	TACGTAAGAAACAAG	0.0	0.0	0	0	18.530609433509312	29.265916502778982
chr5	7923702	7923716	-	AGCGTGTTTTACAAG	58.0	61.0	1	1	101.13139092210827	97.63404576610705
chr3	8353916	8353930	-	TACTTGTGTTACAAG	148.0	0.0	1	0	105.75965224298768	35.66931777439886
chr3	11099344	11099358	+	TGCTTAAGAAACAAG	0.0	0.0	0	0	235.3734856841255	191.6908256474677
chr4	11460656	11460670	+	TGCTTGAAAGAGAAG	0.0	0.0	0	0	16.691663965573596	28.966536663995672
chr1	12160107	12160121	+	TACGTAAGAAACAAG	79.2	37.5	1	1	243.2938424442225	241.60340243311626
chr1	12261168	12261182	-	TGCTTGAAAGAGAAG	0.0	0.0	0	0	31.399077872181955	36.36851559547514
chr4	12271440	12271454	+	TGCTTAAGAAACAAG	0.0	82.4	0	1	247.9151458556706	198.0435133033357
chr3	13665472	13665486	-	TACTTGTAGAAGAAG	39.7	0.0	1	0	121.8283953764539	43.58859353925368
chr5	15324784	15324798	-	TGCTTGTAACCCAAG	198.9	164.0	1	1	377.93166204852264	379.6464499717762
chr2	15360130	15360144	-	TACTTGTAGAAGAAG	196.5	219.1	1	1	328.0831105772842	286.51830982712534
chr3	16398330	16398344	+	AACTTGTAGTACAAG	257.0	253.0	1	1	376.85646812332436	442.7644972900127
chr3	16403344	16403358	+	AACTTGTAGTACAAG	196.0	227.0	1	1	376.85646812332436	461.3083136541921
chr3	16404323	16404337	-	TGCGTGCTATTGAAG	0.0	77.2	0	1	342.5922259456384	124.63796442064195
chr2	16551335	16551349	+	TGCTTAAGAAACAAG	101.0	232.0	1	1	111.25453113330325	417.5963790754763
chr2	16767664	16767678	-	AACTTGTAGTACAAG	252.0	183.0	1	1	333.242278466242	187.28735718119208
chr2	17499691	17499705	+	TACGTAGAATACAAG	60.3	135.0	1	1	124.39096519709061	270.8318871905892
chr1	17631415	17631429	+	AGCTTGATATTCAAG	0.0	0.0	0	0	166.3986568817699	80.62908575501164
chr4	18030983	18030997	+	TGCTTGAAAGAGAAG	0.0	0.0	0	0	36.117547486964156	34.77072375676138
chr4	18134655	18134669	-	TGCTTGTAATTCACG	217.1	235.8	1	1	366.17484643845467	401.7267128091761
chr1	18604570	18604584	-	TACGTGATAATGAAG	0.0	116.0	0	1	136.6795359273584	225.01478679221253
chr5	21221262	21221276	+	TACTTGTGTTACAAG	227.6	219.0	1	1	378.35223969052953	239.80626125638128
chr5	21724852	21724866	-	TGCGTGGGTTAGAAG	219.0	218.0	1	1	215.79707227834191	263.85119314653116
chr1	22275627	22275641	-	TACTTGTAGAAGAAG	45.7	0.0	1	0	114.08523856976664	89.84546936950377
chr1	23240501	23240515	-	TGCTTAAGAAACAAG	0.0	0.0	0	0	235.3734856841255	193.54293505591073
chr1	23363550	23363564	+	TACGTGAAGTTCACG	200.3	196.9	1	1	228.74163875621312	371.0900433990287
chr1	23363714	23363728	+	TACGTGAAGTTCACG	124.7	141.1	1	1	228.74163875621312	373.0854815054814
chr5	23750239	23750253	-	TACTTGTACTACAAG	263.0	156.0	1	1	377.2364637774908	239.1202867766759
chr1	25306598	25306612	-	TGCTTGTAACCCAAG	348.0	176.0	1	1	280.07151413320605	192.20847953223276
chr1	28480257	28480271	-	TGCTTGATAATGAAG	0.0	0.0	0	0	22.38468615611649	34.33953358789478
chr1	29133525	29133539	+	TGCGTGGGTTAGAAG	0.0	0.0	0	0	72.49729036337536	41.31394998482118
chr1	29961021	29961035	+	TACTTGAAGCTGAAG	0.0	0.0	0	0	16.63876723023872	32.611470389837415
chr4	235292	235306	+	TACTTGTACATCAAG	225.0	74.0	1	1	375.28990428511105	206.85126075437515
chr5	956993	957007	+	AGCTTATAGTTCAAG	0.0	0.0	0	0	27.44381945632696	35.48543190521375
chr3	992808	992822	-	AACTTGAAGAACAAG	0.0	0.0	0	0	43.480844318745746	37.36886905373937
chr3	2210496	2210510	-	AACTTGTAGATCAAG	117.0	29.0	1	1	311.4534723734262	121.2463534812782
chr3	2256740	2256754	-	AGCTTATAGTTCAAG	0.0	0.0	0	0	55.210576380141234	87.40698582938244
chr1	2455636	2455650	-	AACTTGTAGATCAAG	0.0	0.0	0	0	26.883479738628225	30.46141938027253
chr1	2459091	2459105	-	AACTTGTAGATCAAG	0.0	0.0	0	0	25.23253922025711	28.887979246952064
chr1	2464701	2464715	+	AACTTGTAGATCAAG	0.0	0.0	0	0	25.23253922025711	30.316513622588854
chr3	4206936	4206950	+	AACTTGTAAAACAAG	76.0	80.0	1	1	283.3563705848514	105.22620839302043
chr3	5644236	5644250	-	TGCTTATGTTTCAAG	0.0	58.2	0	1	179.31389067580986	162.30816150333538
chr4	6491388	6491402	-	AACGTGTATCACAAG	272.0	160.0	1	1	322.8858688779302	306.5720599802015
chr2	7551757	7551771	-	TGCTTGTGATGCAAG	0.0	0.0	0	0	95.48588047223807	33.119243021089915
chr2	7588818	7588832	-	TGCTTGCAGAAGAAG	0.0	0.0	0	0	28.071201020561734	27.473846239970783
chr4	8209386	8209400	-	AACTTGAAGAACAAG	0.0	0.0	0	0	24.355054817535965	28.489772620692335
chr2	9281788	9281802	-	AACTTGTAAAACAAG	0.0	0.0	0	0	316.2377196245061	136.35618650163917
chr5	9329152	9329166	-	TGCTTGCAGAAGAAG	0.0	0.0	0	0	28.544531250176192	31.635333611729674
chr2	9332804	9332818	-	AACTTGTAAAACAAG	0.0	0.0	0	0	123.85098754239563	33.3775878257775
chr4	9838521	9838535	-	AACTTGAAGAACAAG	0.0	0.0	0	0	109.75687517666083	58.38196224203589
chr5	9947631	9947645	-	AACTTGTAGATCAAG	0.0	0.0	0	0	51.50365411061513	68.54191883126617
chr4	10203006	10203020	-	TGCTTGATTTTGAAG	0.0	190.2	0	1	182.5490351660724	290.24296217167876
chr3	10760189	10760203	+	AGCTTGAGATTGAAG	0.0	0.0	0	0	32.51198602292566	33.6696107892018
chr3	10830064	10830078	-	TACGTGAGATTTAAG	0.0	0.0	0	0	38.50619200459008	73.62370175300399
chr5	10898207	10898221	+	TACTTGAACAACAAG	162.0	0.0	1	0	122.8160396515008	33.68854823749647
chr4	12121322	12121336	-	AGCGTGTAGTATAAG	0.0	0.0	0	0	54.60474075510386	45.195557990643465
chr2	12475034	12475048	+	TGCTTGTGATGCAAG	320.0	312.0	1	1	377.1027666183809	445.4617680594363
chr2	12588324	12588338	+	TGCTTATGTTTCAAG	0.0	0.0	0	0	17.984669122369	36.218931091486795
chr3	12898049	12898063	-	TGCTTGAATTTAAAG	0.0	0.0	0	0	127.71377215408195	91.1483272958942
chr3	14248287	14248301	+	TGCGTAAAATTCACG	0.0	0.0	0	0	26.735006109178695	70.0753460260186
chr2	15736129	15736143	-	TACTTGTGTATCAAG	234.0	49.3	1	1	375.34946242022033	175.277793592819
chr3	15949200	15949214	-	AACTTGAAGAACAAG	0.0	0.0	0	0	157.64954495694113	98.34681559346866
chr4	17465127	17465141	+	TACTTGTAATCCAAG	53.9	0.0	1	0	118.78346295835254	46.22646520537353
chr5	18563108	18563122	-	AACTTGTAGATCAAG	260.4	270.0	1	1	360.6021033142581	488.17093457973056
chr1	19140809	19140823	-	AACTTGAAGAACAAG	0.0	0.0	0	0	71.5308160461364	46.29966386636036
chr3	20740146	20740160	-	TACGTAGAAATCAAG	0.0	0.0	0	0	28.52453861104512	43.6899243261862
chr3	21119802	21119816	+	TACTTGTGTATCAAG	0.0	0.0	0	0	26.194298006612883	35.230129967984496
chr5	21605453	21605467	+	AGCGTGTACTAGAAG	99.0	105.9	1	1	137.42091528072294	117.68618608603413
chr5	21876961	21876975	+	TGCTTAAGTTACAAG	0.0	135.5	0	1	53.07736867884276	183.45116836672005
chr5	22026488	22026502	-	AGCGTGAGATCCAAG	270.0	222.0	1	1	372.1595694069173	393.27136406386705
chr1	22709405	22709419	+	TACTTGAGTAACAAG	0.0	34.0	0	1	83.06289098298427	38.64296997517038
chr1	24613441	24613455	-	GACGTGTAGTTCAAG	0.0	0.0	0	0	102.15242777053675	39.348877933432895
chr5	24930744	24930758	+	AGCTTGAGATTGAAG	0.0	0.0	0	0	22.196032021867047	32.64511437725604
chr5	25501050	25501064	-	AACTTGAAGAACAAG	0.0	0.0	0	0	23.189132853391992	27.59586882062916
chr1	29227245	29227259	+	AACGTGAAAGTCAAG	0.0	0.0	0	0	23.33410190129114	43.45145223306701
chr1	29883615	29883629	+	TGCTTAGAAATCAAG	0.0	94.0	0	1	54.48282925971524	160.5279974913835
chr3	30323	30337	+	GGCGTGAATCACAAG	153.9	0.0	1	0	338.37476615619477	306.79403622955937
chr1	523449	523463	-	TGCTTGAGAAGCAAG	0.0	0.0	0	0	121.74522140212258	42.31070170471476
chr5	1351160	1351174	+	TACGTAGATTTCAAG	177.4	248.4	1	1	225.46028591821104	434.22296309661186
chr5	1639285	1639299	-	TACTTGAATCTGAAG	0.0	0.0	0	0	30.035058532646026	37.57095707285155
chr3	3119719	3119733	-	GGCGTGTATCTCAAG	0.0	0.0	0	0	36.57921361888689	37.90227990238006
chr2	4051041	4051055	+	GGCTTGAAGATCAAG	0.0	0.0	0	0	189.49350958324024	104.01876724689664
chr2	4058938	4058952	+	GGCTTGAAGATCAAG	0.0	0.0	0	0	189.49350958324024	104.01876724689664
chr3	4769619	4769633	+	TGCTTGAGAAGCAAG	187.0	36.0	1	1	296.90807027080274	130.27570388068443
chr5	4850833	4850847	-	TGCTTGTTGAACAAG	254.7	196.0	1	1	376.6522617263109	403.23249093872965
chr2	5404927	5404941	+	AGCTTGCAAAACAAG	0.0	0.0	0	0	222.30117756472063	118.36133558922113
chr1	6024588	6024602	+	TGCGTGACGCTCAAG	0.0	0.0	0	0	73.18996833004627	45.98112207076159
chr1	6301801	6301815	+	GGCGTGTATCTCAAG	0.0	0.0	0	0	36.57921361888689	37.90227990238006
chr2	6821275	6821289	+	TGCTTGTTGAACAAG	0.0	0.0	0	0	121.4807628988054	56.11198107165785
chr1	7108371	7108385	+	TACGTGCACATCAAG	305.0	231.0	1	1	371.9286032845689	398.80752005547185
chr5	7385013	7385027	-	TGCTTGAGAAGCAAG	216.0	146.7	1	1	374.4735180192569	429.4342404766218
chr4	8060696	8060710	-	TACTTGTATAAGAAG	0.0	0.0	0	0	71.20956071782734	47.76635815429181
chr1	8354749	8354763	-	TACTTGGATATCAAG	70.0	0.0	1	0	190.0356320830949	60.63211390839086
chr4	8494218	8494232	-	TACGTAAGTATCAAG	130.8	122.9	1	1	228.3163241448745	301.18608252238585
chr1	8651078	8651092	+	AACGTATAAATCAAG	0.0	0.0	0	0	24.502391660179818	49.10517894262387
chr2	8818910	8818924	-	AGCGTGTGGCACAAG	0.0	0.0	0	0	24.38846683596999	41.743978415826284
chr4	10262923	10262937	+	AACTTGTATTACAAG	153.0	0.0	1	0	192.54186060217464	97.67313776572058
chr3	11029321	11029335	-	AGCTTAAAGATCAAG	0.0	0.0	0	0	19.576235753961818	36.09936348390199
chr1	11239673	11239687	+	TGCGTGTGTATTAAG	0.0	0.0	0	0	30.542698341220063	31.158549663007598
chr4	12704062	12704076	+	TGCGTGAAGTCTAAG	0.0	0.0	0	0	21.730830122358626	36.70368939638909
chr3	12728078	12728092	-	TGCTTGAGAAGCAAG	171.0	41.8	1	1	285.7274866396213	115.80923922486684
chr4	13169162	13169176	-	TGCGTGTTAGTCAAG	215.0	203.0	1	1	374.60109554663694	383.19993924548623
chr5	13926414	13926428	-	TGCGTGATGGTCAAG	0.0	0.0	0	0	43.87790138032846	36.719500523230636
chr5	15365361	15365375	+	TACTTGTATAAGAAG	0.0	0.0	0	0	74.08539039280686	45.21089685252276
chr1	18830796	18830810	+	TGCTTGTTGAACAAG	0.0	0.0	0	0	121.4807628988054	56.11198107165785
chr1	18903530	18903544	+	TGCTTGGGGTACAAG	206.0	0.0	1	0	186.0231147639535	46.57837342296355
chr3	19432949	19432963	+	AACGTGCAGATCAAG	189.0	136.0	1	1	367.2501137488892	394.40456927859486
chr5	19780545	19780559	-	TGCTTGTAGTGGAAG	0.0	0.0	0	0	21.345306409782324	32.23791632435894
chr1	23510683	23510697	+	AGCTTAAAAAACAAG	0.0	0.0	0	0	23.660010727291723	64.9014489660318
chr1	24076224	24076238	+	TGCTTGCAATCCAAG	0.0	0.0	0	0	90.79624166302585	34.40428514071213
chr1	24509239	24509253	-	GACGTGAAAAACAAG	195.0	187.0	1	1	278.9570848722337	313.08375770566795
chr5	26815841	26815855	+	AGCGTGAAGCGCAAG	0.0	0.0	0	0	24.570893949164372	33.40008284456034
chr1	27280411	27280425	-	TACGTGTAGTGGAAG	209.5	189.0	1	1	289.05497962474107	371.26047262315325
chr1	28646952	28646966	+	TACTTGGATATCAAG	73.5	0.0	1	0	269.1015827945302	106.1804346699707
chr1	212851	212865	+	TGCTTGAGTTGCAAG	317.9	191.9	1	1	371.7092815143934	230.78749421411285
chr1	536058	536072	+	TACGTGCATAAGAAG	292.0	201.0	1	1	357.4360190151264	244.17949215706452
chr5	1054577	1054591	-	AACGTGTAATGCAAG	0.0	0.0	0	0	26.003635969294727	30.347446200509154
chr2	1665427	1665441	+	TGCTTGAGGCTGAAG	0.0	29.3	0	1	43.820087203491205	71.61850416091345
chr4	2693431	2693445	+	AACTTGAATAACAAG	239.0	177.0	1	1	295.398910732109	198.55428468744378
chr5	3077826	3077840	+	TGCTTGGGAAACAAG	0.0	0.0	0	0	47.52382528618659	54.63817646703202
chr3	3197116	3197130	+	TACTTGTTATTCAAG	171.4	64.0	1	1	321.6131457601583	172.04767100254563
chr5	4169782	4169796	+	TGCTTGAGTTGCAAG	105.8	26.5	1	1	152.24354670955375	69.90133772652273
chr5	4169939	4169953	+	TGCTTGAGTTGCAAG	45.2	0.0	1	0	138.03909934399178	63.83340960475469
chr5	5025280	5025294	+	GACGTGAATTACAAG	51.0	172.0	1	1	94.45844754400021	60.14407102083421
chr3	7555272	7555286	+	GACGTGAATTACAAG	0.0	0.0	0	0	27.291660337989047	32.86427891427438
chr4	7934085	7934099	-	TGCTTGAACTGCAAG	0.0	0.0	0	0	85.2060557262666	38.223157533281245
chr2	9701074	9701088	-	AACGTGTAATGCAAG	109.0	0.0	1	0	131.77721305232077	42.49548765532186
chr3	10613875	10613889	-	AACGTGAAGTGCAAG	0.0	0.0	0	0	23.692803075865555	31.21693886717398
chr2	10811195	10811209	+	TGCTTGTGGAAGAAG	146.9	0.0	1	0	263.09873240105105	189.2055923279461
chr3	12526082	12526096	-	TACTTGATGTTCAAG	0.0	0.0	0	0	35.38240450952052	29.08369084602674
chr2	13311480	13311494	+	AACGTATATTTCAAG	0.0	78.6	0	1	35.4913581314124	125.57348549549512
chr3	14384391	14384405	-	AGCTTGCATTACAAG	0.0	0.0	0	0	51.25292796235316	33.86765669228673
chr2	16415433	16415447	-	TGCGTATTGATCAAG	0.0	0.0	0	0	23.375387352722	44.91309493594283
chr4	16465922	16465936	+	TGCTTGGGAAACAAG	186.4	41.0	1	1	321.3292120434728	126.7579987154691
chr4	16488132	16488146	-	TGCTTGAGGCTGAAG	0.0	0.0	0	0	44.40811519645396	71.91187387566372
chr4	17663091	17663105	+	TGCTTGTGGAAGAAG	0.0	0.0	0	0	104.20771595648957	68.09750651747254
chr2	17983013	17983027	-	TGCGTGTGATTCACG	0.0	56.2	0	1	29.934231696388718	67.83973365781435
chr5	18302966	18302980	+	TACTTGAATTCCAAG	0.0	0.0	0	0	26.265412899237273	33.64547804245674
chr5	18348601	18348615	+	TACTTGATATACAAG	176.0	0.0	1	0	246.08644823661297	70.31608012808248
chr2	18439227	18439241	-	TGCTTGAGACAGAAG	68.2	0.0	1	0	132.287739946749	45.258464716502026
chr5	18569100	18569114	+	TACTTGAATTCCAAG	0.0	0.0	0	0	89.26353801603932	75.68121479249082
chr2	19604117	19604131	+	TGCGTGTGATTCACG	0.0	175.5	0	1	130.66220614527273	308.8620607216073
chr3	21836969	21836983	-	TGCTTGTGGAAGAAG	0.0	0.0	0	0	117.46481909316091	62.49294834186646
chr3	22217744	22217758	-	TACGTGAGGCTGAAG	0.0	0.0	0	0	59.43655696069088	66.06911906879795
chr1	22421640	22421654	+	AACGTGAAATTTAAG	0.0	272.0	0	1	81.94802160232302	377.67979409400647
chr3	22727074	22727088	-	TGCTTGTGCTACAAG	250.0	267.5	1	1	378.35223969052953	424.32896599694817
chr1	23133003	23133017	-	AGCTTGAAGTGCAAG	0.0	0.0	0	0	19.588688915923765	28.521529239202206
chr5	24331215	24331229	+	TGCTTATAGCACAAG	0.0	0.0	0	0	72.4362534396861	118.00802395769705
chr5	24941412	24941426	-	AACTTGAATAACAAG	0.0	0.0	0	0	88.42351676067597	52.60144549746907
chr5	25493423	25493437	-	TGCTTGTGCTACAAG	196.1	125.6	1	1	290.0607180147293	198.85937929004305
chr5	25886185	25886199	+	TGCTTGGGAAACAAG	137.0	48.9	1	1	297.5019589520608	133.18013894071075
chr1	27248919	27248933	+	AACGTGTAATGCAAG	0.0	0.0	0	0	28.233516780702843	33.04871824279261
chr1	27295593	27295607	-	TGCTTGGGAAACAAG	68.8	0.0	1	0	179.38289192189947	114.73191899004368
chr1	28090335	28090349	+	TACGTGACATACAAG	0.0	0.0	0	0	53.8531077374462	35.312482256859155
chr1	29885353	29885367	+	AGCTTGAAGTGCAAG	0.0	0.0	0	0	21.55442891144562	28.88787100830641
chr2	106407	106421	-	TGCTTGTATTGGAAG	0.0	0.0	0	0	64.37267842461415	37.57992184718754
chr4	137634	137648	-	AGCTTGAGACTCAAG	0.0	0.0	0	0	149.59791152250475	95.49566055161226
chr5	593698	593712	-	TGCGTGATATATAAG	65.0	164.5	1	1	158.641137337141	317.1162781745942
chr5	1440784	1440798	-	TGCGTGATCTTGAAG	0.0	0.0	0	0	35.23806621088651	78.75709751115475
chr2	1578733	1578747	-	TGCTTGTTTAACAAG	179.0	63.5	1	1	295.0080655620505	149.56617152350012
chr4	2040967	2040981	-	AGCTTGAAAAGCAAG	0.0	0.0	0	0	24.278600862813956	34.49200379251206
chr3	2044613	2044627	-	AACGTGAGGAACAAG	201.1	103.0	1	1	253.72446597627115	166.9547443558456
chr4	2280196	2280210	-	GGCTTGAATATCAAG	0.0	0.0	0	0	29.034847550087637	31.618742044371213
chr4	2286467	2286481	-	GGCTTGAATATCAAG	0.0	0.0	0	0	29.034847550087637	30.774803900046987
chr2	2291404	2291418	-	TGCTTGGAGAAGAAG	83.0	50.9	1	1	104.63166308869425	122.9457215081349
chr1	2499472	2499486	+	AGCTTGTGAAACAAG	217.1	212.2	1	1	371.5011687361373	248.76932838829748
chr5	3432984	3432998	+	TGCTTGGGTTACAAG	0.0	0.0	0	0	142.24203778798523	99.18551286185435
chr2	4015200	4015214	-	TGCTTGAGCAACAAG	211.3	125.0	1	1	289.4030675637171	219.68434146061804
chr2	4058896	4058910	+	GGCTTGAATATCAAG	0.0	0.0	0	0	29.574824764548698	35.1215087809013
chr3	4098279	4098293	-	TGCGTATTTTACAAG	0.0	0.0	0	0	42.345938769721	163.10483944974388
chr4	4399996	4400010	-	GGCTTGAATATCAAG	0.0	0.0	0	0	28.61383823096433	35.1215087809013
chr3	5141212	5141226	-	TACTTGAAAGACAAG	199.9	41.3	1	1	271.3176721801727	104.72048613757396
chr2	7155386	7155400	-	TGCTTAATATTCAAG	0.0	0.0	0	0	21.537234216831276	64.12807614412287
chr2	7649446	7649460	+	TGCTTGGAGAAGAAG	63.4	28.4	1	1	125.19521685909842	131.59389738440237
chr1	7877949	7877963	+	TGCTTGGAGAAGAAG	190.0	36.0	1	1	180.10051966390355	73.67064038463764
chr2	8484510	8484524	+	AACGTGTGGATCAAG	218.0	63.0	1	1	288.3854799587036	278.5450172687022
chr5	8649348	8649362	-	AGCTTGAGACTCAAG	0.0	0.0	0	0	20.102180827977996	38.58042388648193
chr2	8814185	8814199	-	AGCTTGCATATCAAG	34.0	0.0	1	0	70.95906565649553	41.269172493165
chr3	9566292	9566306	+	AACGTGTGAAACAAG	204.6	78.0	1	1	180.62561403628712	153.2938979467007
chr4	10326381	10326395	+	TGCTTAATATTCAAG	0.0	0.0	0	0	43.08308930345167	104.25338779954933
chr2	10651186	10651200	-	TGCTTGGAGAAGAAG	79.0	56.0	1	1	147.59894631129907	215.95163400606774
chr4	13063805	13063819	+	AGCTTGTGAAACAAG	0.0	0.0	0	0	26.50074659534474	29.462054156896386
chr3	13314467	13314481	-	TGCTTGGAGAAGAAG	61.0	61.0	1	1	174.3048848335059	238.71147003246597
chr2	13511705	13511719	+	TACGTGATTCTCAAG	278.8	116.8	1	1	360.7633771033738	334.4326749881681
chr4	13512877	13512891	-	TGCTTGGAGAAGAAG	0.0	0.0	0	0	23.221273133569248	30.50063211137925
chr1	13984633	13984647	+	TGCTTGAGCAACAAG	79.0	0.0	1	0	129.29523191042531	48.646056283654815
chr2	14120809	14120823	-	TGCTTGGAGAAGAAG	0.0	0.0	0	0	102.38941540091093	55.047928439512
chr3	14616395	14616409	+	GGCTTGAATATCAAG	0.0	0.0	0	0	30.916866663538407	31.52515289676546
chr3	14622731	14622745	+	GGCTTGAATATCAAG	0.0	0.0	0	0	29.034847550087637	35.1215087809013
chr3	14622772	14622786	+	GGCTTGAATATCAAG	0.0	0.0	0	0	30.916866663538407	31.52515289676546
chr5	15244291	15244305	-	GACGTGAATATCAAG	0.0	0.0	0	0	19.085153861253012	30.605336667419593
chr4	15260545	15260559	-	TGCTTAATATTCAAG	0.0	77.0	0	1	58.00214987613637	173.81336302392134
chr3	15569073	15569087	+	TACTTGAAGGTCAAG	82.0	0.0	1	0	317.14938310565975	192.5928979015785
chr3	15669172	15669186	-	TACTTGAAGGTCAAG	94.0	0.0	1	0	317.14938310565975	195.8701809982008
chr3	16133219	16133233	-	AACGTAAATATCAAG	80.8	206.0	1	1	163.04371263011535	294.9612744785498
chr3	16305191	16305205	+	TGCTTGGAGAAGAAG	135.2	65.1	1	1	166.66656311875437	191.97850548676087
chr2	16867001	16867015	-	TACGTGCTATTCAAG	0.0	0.0	0	0	19.370173354850735	40.244548709222684
chr5	17941316	17941330	+	TGCTTGGAGAAGAAG	290.5	72.7	1	1	263.43213095117295	143.47155480371924
chr2	17967008	17967022	+	TACTTGTGATTGAAG	235.8	250.8	1	1	339.6603247915404	429.29715017663176
chr4	18455831	18455845	-	TACGTGTTTAACAAG	89.0	0.0	1	0	174.17232243559462	179.94577494273682
chr1	18643108	18643122	+	TACGTGAGCAACAAG	373.0	39.3	1	1	276.0191091714216	113.15684504178421
chr2	18738765	18738779	+	TACTTGAAGGTCAAG	0.0	0.0	0	0	108.53472562040218	44.28317387032219
chr5	19282548	19282562	-	AACGTGTGAAACAAG	292.0	304.0	1	1	373.3663331866159	515.4137326102287
chr3	20642769	20642783	-	TACTTGAGGTTGAAG	0.0	0.0	0	0	34.31375970195536	33.750594089276895
chr3	22938131	22938145	-	AACGTGCATATCAAG	208.2	0.0	1	0	333.1747440485658	317.44815445386405
chr1	23258971	23258985	-	TACTTGAAGGTCAAG	0.0	46.0	0	1	317.14938310565975	192.5928979015785
chr1	23772947	23772961	-	TGCTTGTATTGGAAG	0.0	0.0	0	0	96.93991483001204	96.34935355120741
chr1	26781374	26781388	-	AGCTTGCATATCAAG	0.0	0.0	0	0	85.38079124675575	31.893124897408935
chr1	28055355	28055369	+	TACTTGTGATTGAAG	0.0	0.0	0	0	104.09854706844521	100.26093757870066
chr3	140136	140150	+	AGCTTGTAGAAGAAG	0.0	0.0	0	0	27.13154158285616	35.1897461829143
chr5	1265971	1265985	-	TGCTTGTGTAAGAAG	42.2	0.0	1	0	31.27293736682192	34.242756940744506
chr3	1607794	1607808	-	TGCTTGTGTAAGAAG	335.6	158.0	1	1	176.19837194761902	270.6484439276646
chr1	1741596	1741610	-	TACTTGCAACTCAAG	211.0	0.0	1	0	319.44504966306624	144.63911349016462
chr3	2003623	2003637	-	TGCGTGAAGGTTAAG	0.0	0.0	0	0	23.341677447784207	37.29693200118295
chr4	2025693	2025707	+	AGCTTGAAGCTGAAG	0.0	0.0	0	0	19.17919139136482	74.44694122823773
chr4	2417078	2417092	+	TACGTGAAACATAAG	0.0	0.0	0	0	55.62505907457702	90.92026179069256
chr3	2927227	2927241	+	TGCTTGCGATTGAAG	270.0	252.0	1	1	315.544367197241	472.8872786626919
chr3	3338992	3339006	+	GGCGTGAGAAACAAG	0.0	76.6	0	1	95.64090076170213	51.85432991005076
chr1	3450007	3450021	-	AGCTTGAAGCTGAAG	0.0	0.0	0	0	20.622494774993015	28.02436767440394
chr5	4169784	4169798	-	TACTTGCAACTCAAG	105.8	26.5	1	1	129.6699855873633	37.2219717362454
chr5	4169941	4169955	-	TACTTGCAACTCAAG	45.2	0.0	1	0	125.33428715395948	39.40184197670139
chr1	4871892	4871906	-	TGCGTAAGATCCAAG	0.0	36.0	0	1	77.72345538887132	169.56349693945114
chr2	5254608	5254622	+	AGCTTGTAGAAGAAG	0.0	0.0	0	0	27.542608026207343	28.13037357942915
chr1	5293428	5293442	-	AACTTGAGATTCAAG	0.0	0.0	0	0	174.06796575836856	132.10332045053855
chr1	6625380	6625394	-	TGCTTGTGTAAGAAG	221.0	114.0	1	1	346.6219865797124	324.1570372068455
chr3	7451372	7451386	-	TGCGTGAGTTTCACG	155.0	167.0	1	1	340.4921636776613	417.0175723270251
chr5	7854769	7854783	-	AGCTTGAATTGCAAG	0.0	0.0	0	0	19.311651231964017	29.036558159046734
chr3	8427038	8427052	+	AGCGTGAAGTTCACG	0.0	0.0	0	0	51.216658797938756	69.72157343592497
chr2	8533642	8533656	+	AGCGTGTAATTCACG	207.8	296.0	1	1	194.23442343649796	363.1654648301493
chr5	8869731	8869745	-	AGCGTGAAGTTCACG	0.0	0.0	0	0	24.535967175892264	77.78084809357517
chr4	8989348	8989362	+	TGCTTGGAATCCAAG	322.0	152.6	1	1	282.41198436550343	169.5623904071946
chr4	9491931	9491945	-	TGCTTGGAATCCAAG	31.0	0.0	1	0	370.79688588230005	238.41531482272498
chr4	9504773	9504787	-	TGCTTGGAATCCAAG	0.0	0.0	0	0	62.674844979392944	35.56494476372048
chr4	9515798	9515812	-	TGCTTGGAATCCAAG	0.0	0.0	0	0	62.674844979392944	56.99182873745133
chr4	9536874	9536888	-	TGCTTGGAATCCAAG	0.0	0.0	0	0	63.93770034060895	36.98881471648881
chr4	9543594	9543608	-	TGCTTGGAATCCAAG	0.0	0.0	0	0	62.674844979392944	35.83910665355141
chr4	9550239	9550253	-	TGCTTGGAATCCAAG	0.0	0.0	0	0	63.93770034060895	36.98881471648881
chr4	9653416	9653430	-	TACGTGTGTAAGAAG	161.4	0.0	1	0	269.0832952815107	181.25472320363775
chr1	10965206	10965220	+	AGCTTGTAGAAGAAG	0.0	0.0	0	0	119.29004138244693	63.286742383845386
chr4	11456744	11456758	+	AACTTGAGATTCAAG	0.0	0.0	0	0	81.07592373105238	66.3246422465653
chr4	11460153	11460167	+	AACTTGAGATTCAAG	0.0	0.0	0	0	90.88778913407691	51.10678329741265
chr2	12048602	12048616	-	TGCTTGACTTTCAAG	0.0	0.0	0	0	28.243129088135877	33.31209397694848
chr2	12901339	12901353	+	TACGTGAATAGGAAG	131.0	65.0	1	1	237.65859358646344	174.24802001143692
chr3	13953300	13953314	+	AGCTTGTAGAAGAAG	0.0	0.0	0	0	20.829594052510103	28.478764067958732
chr2	14144456	14144470	+	TACTTGGAATTGAAG	188.0	207.0	1	1	247.82630999232123	223.24032393122852
chr4	14732163	14732177	-	AGCTTGTAGAAGAAG	0.0	0.0	0	0	52.104533977701074	37.92191984496239
chr3	15964561	15964575	+	AGCTTGGAAAACAAG	34.0	0.0	1	0	250.22424891204588	107.9521987163467
chr2	16637310	16637324	+	TGCGTGTAAGTTAAG	0.0	149.0	0	1	250.52512823770678	366.8313207823499
chr1	17155577	17155591	-	AGCTTGAAGCTGAAG	0.0	0.0	0	0	17.51290998515863	33.59387624040279
chr1	17165755	17165769	-	AGCTTGAAGCTGAAG	0.0	0.0	0	0	17.51290998515863	34.55359872102302
chr3	17232208	17232222	-	AGCTTGAAACAGAAG	0.0	0.0	0	0	29.561067755360305	33.21633499584003
chr2	17274139	17274153	-	TGCGTAGACTTCAAG	0.0	70.0	0	1	24.686992596588873	76.7950720415397
chr4	17353582	17353596	-	AACGTGGAAAACAAG	104.4	53.0	1	1	126.23826358377627	113.20858212769349
chr4	18055302	18055316	+	AACGTGAAACAGAAG	0.0	0.0	0	0	22.662363220345785	48.16528007874411
chr2	18369921	18369935	+	TACTTGATTTTCAAG	0.0	0.0	0	0	91.19645171657316	35.60568565616865
chr2	18971616	18971630	+	AGCTTGGAGATCAAG	67.0	0.0	1	0	206.58128276524204	87.2588291387945
chr2	19136272	19136286	+	TACTTGGAATTGAAG	0.0	0.0	0	0	114.80871118007441	85.73928275481697
chr1	19757433	19757447	+	AGCTTGGAAAACAAG	0.0	0.0	0	0	19.674862400674613	29.864701260662514
chr1	21263829	21263843	-	TGCTTGAGTCTGAAG	0.0	0.0	0	0	34.65304131100518	51.832394613764045
chr3	22991340	22991354	+	AGCGTGAAGTTCACG	0.0	0.0	0	0	31.697896457125637	27.452077758865304
chr5	23964122	23964136	-	TACGTGAGTCTGAAG	0.0	51.0	0	1	87.47258944240282	151.04724433380787
chr1	24207821	24207835	+	TGCTTGAGTCTGAAG	0.0	0.0	0	0	39.783917365430575	34.10886192744348
chr1	27005872	27005886	-	TGCTTGAATAGGAAG	0.0	0.0	0	0	23.17988389195025	43.89038575820317
chr1	27099032	27099046	+	TGCGTGAGTTTCACG	0.0	0.0	0	0	63.01193265867317	45.39138165470816
chr1	28146746	28146760	+	TGCTTGTGTAAGAAG	261.0	135.0	1	1	351.4194668422132	316.93496559708495
chr1	28338999	28339013	+	AGCTTGGAAAACAAG	0.0	0.0	0	0	31.06329176152782	29.960426307703028
chr3	832697	832711	-	TACTTGAACTTGAAG	0.0	0.0	0	0	62.69530960098678	67.49364819568814
chr5	2948729	2948743	-	TACTTGAGTTTGAAG	0.0	0.0	0	0	33.68819850570073	35.065631345367656
chr1	3080622	3080636	+	AACTTGAAATAGAAG	0.0	0.0	0	0	107.56069092526062	55.5654378244872
chr3	3891841	3891855	+	TGCTTGAGTTCCAAG	189.3	0.0	1	0	213.10419364324235	106.92978642868036
chr3	3899831	3899845	+	TGCTTGAGTTCCAAG	0.0	0.0	0	0	213.10419364324235	108.73939606300092
chr3	3902818	3902832	+	TGCTTGAGTTCCAAG	0.0	0.0	0	0	213.10419364324235	108.73939606300092
chr3	4534189	4534203	-	TACGTACAAAACAAG	173.0	164.0	1	1	271.40408800680433	349.3234287268527
chr1	5731480	5731494	+	AGCTTGAGTAACAAG	0.0	0.0	0	0	80.77576031241074	33.92344635589604
chr1	6331684	6331698	-	AACTTGAAGTTGAAG	0.0	0.0	0	0	33.67522374404557	66.55447420939878
chr4	6486233	6486247	+	TGCGTGTTGCTGAAG	0.0	214.0	0	1	166.3831319146154	377.0050391893817
chr5	6646974	6646988	+	TACTTGAACTTGAAG	0.0	0.0	0	0	29.604100961825758	61.20661995685649
chr1	7018790	7018804	+	AGCGTGATTTTGAAG	0.0	0.0	0	0	87.59930037365581	185.87632924142795
chr3	9482778	9482792	-	AACGTGAACAACAAG	211.0	172.0	1	1	287.0682404629133	307.7414459663726
chr4	9485351	9485365	+	TACTTGAGTTTGAAG	0.0	0.0	0	0	23.387270501487016	30.878596865791177
chr2	9791000	9791014	+	AGCTTGAGTAACAAG	311.0	157.0	1	1	331.8801839597109	220.83707134937623
chr1	10392328	10392342	+	AGCTTGTGTATCAAG	99.0	0.0	1	0	241.48494587960508	94.1992237859593
chr1	12102007	12102021	+	AGCTTGAACAACAAG	0.0	0.0	0	0	26.005036649977683	29.48232129979064
chr2	12602358	12602372	+	TGCGTGGTGAACAAG	28.8	0.0	1	0	212.19304992389394	112.95610699362487
chr4	15492532	15492546	+	AACTTGAAGTTGAAG	0.0	0.0	0	0	20.328908656104822	31.279629782558622
chr2	16131096	16131110	+	TACTTGAAGTTTAAG	0.0	0.0	0	0	32.585867923715576	33.65659848775297
chr4	16850005	16850019	+	TACTTGAGTTTGAAG	0.0	56.7	0	1	65.86161630246454	103.74889617693552
chr2	19296385	19296399	+	AACTTGAAGTTGAAG	0.0	0.0	0	0	20.999289957966344	29.492942887052276
chr5	20763835	20763849	-	TGCGTGTTACAGAAG	0.0	0.0	0	0	30.70048529958684	33.72126934368277
chr3	20792460	20792474	-	TACTTGAACTTGAAG	0.0	0.0	0	0	93.25197311314749	113.03858831162671
chr1	22408823	22408837	-	AGCTTGAACAACAAG	0.0	0.0	0	0	32.65361663426013	31.3678669123663
chr5	22467954	22467968	-	TGCGTGTTACAGAAG	0.0	0.0	0	0	72.04469219927678	50.649856021889406
chr3	22989561	22989575	+	AACTTGAAGTTGAAG	0.0	0.0	0	0	24.55082360367523	33.769681264396645
chr1	23022387	23022401	-	AACTTGTAATTGAAG	0.0	0.0	0	0	96.74118560649369	89.28696257583137
chr1	23399659	23399673	-	TGCGTGTGAAGGAAG	297.0	225.6	1	1	254.72513484485944	316.30107804235206
chr5	24428905	24428919	-	AACGTGTAATCCAAG	0.0	0.0	0	0	26.28446185859849	29.456559724677515
chr1	26771561	26771575	+	TACTTGAATGTCAAG	0.0	0.0	0	0	30.558135720819728	74.28336799528157
chr1	26900208	26900222	+	TGCGTGTGAAGGAAG	0.0	0.0	0	0	23.09700722981652	41.0479232935429
chr1	26918775	26918789	-	TGCGTGTATTTGACG	0.0	128.6	0	1	108.57243105211245	234.88560626440494
chr5	1451784	1451798	-	TGCTTAAAATTTAAG	0.0	107.8	0	1	59.74870332884462	320.94560395772885
chr4	1823401	1823415	+	TGCTTGTATAATAAG	48.0	90.0	1	1	136.6983484616492	164.63945481229845
chr4	1967410	1967424	+	TGCTTATAATGCAAG	0.0	0.0	0	0	23.36428351420341	30.368455110423014
chr1	2187039	2187053	-	TACTTGAGACACAAG	79.8	0.0	1	0	127.77982041846334	32.47335233555878
chr5	2966344	2966358	-	TGCTTGTGAGTCAAG	251.0	170.7	1	1	376.2180115053878	267.2281773026095
chr3	3086002	3086016	-	TGCGTGTTGTCCAAG	272.3	186.0	1	1	288.9375538045896	224.51768172816804
chr1	3167943	3167957	-	TACGTGAGAGACAAG	0.0	0.0	0	0	79.4839788142915	36.41484480236765
chr2	3171889	3171903	-	TGCGTAGAGCACAAG	185.0	185.7	1	1	173.33837508467096	280.41844020185283
chr4	3783887	3783901	-	TGCGTGTAACACACG	0.0	42.0	0	1	40.41002790313149	49.85356450647302
chr3	6066228	6066242	+	AACGTGAAAACCAAG	73.0	164.3	1	1	261.7105757265723	354.4431784579398
chr5	7004473	7004487	+	TGCTTGTATCGCAAG	247.8	114.0	1	1	277.3527252171107	153.88358159176846
chr5	7887865	7887879	+	TGCGTGGGCTACAAG	194.0	0.0	1	0	303.416843781016	245.29436018857186
chr2	8412003	8412017	-	AGCGTGCGTATCAAG	69.0	0.0	1	0	150.93946448197997	181.3672157615003
chr4	8772685	8772699	+	AGCGTAGATTTCAAG	0.0	62.0	0	1	51.99412409082821	161.2122969187284
chr2	8912376	8912390	-	TGCTTGAGAGACAAG	100.1	0.0	1	0	262.18826247294146	104.77248259697133
chr5	9324233	9324247	-	AGCTTGAAAACCAAG	0.0	40.0	0	1	173.60818023442465	88.60186577580886
chr1	10189384	10189398	+	TACTTGCATAACAAG	228.0	38.4	1	1	173.64850208768536	106.12717370948343
chr2	10395351	10395365	+	TGCTTACATTACAAG	0.0	0.0	0	0	98.22084830920419	89.55593877798464
chr4	10548733	10548747	-	TACTTGAGACACAAG	0.0	0.0	0	0	30.354201947117684	34.61562042926835
chr5	11006478	11006492	+	TACTTGAGACACAAG	0.0	0.0	0	0	28.89907477908768	35.356561609117044
chr3	11121777	11121791	-	TACTTGCATAACAAG	58.2	0.0	1	0	139.5076664985047	50.58552782280315
chr1	12834359	12834373	-	TACTTGAGACACAAG	0.0	0.0	0	0	30.354201947117684	34.61562042926835
chr4	13376680	13376694	-	TACTTGTGGAACAAG	253.0	0.0	1	0	265.0250041378101	64.62743338873157
chr5	13425559	13425573	+	TGCTTGTTGTTGAAG	0.0	40.0	0	1	26.571444399148913	62.61811781758841
chr5	14163549	14163563	+	TACTTGAGACACAAG	0.0	0.0	0	0	30.354201947117684	34.61562042926835
chr2	14508160	14508174	+	TACTTGTAAAGCAAG	233.0	148.9	1	1	376.15253352311447	235.23435468700293
chr3	14956499	14956513	+	TGCTTGTATCGCAAG	279.9	175.9	1	1	288.6540741690335	227.53958618863396
chr5	15774149	15774163	-	TACTTGAGACACAAG	348.0	202.0	1	1	377.2596327762714	212.85401015502416
chr4	15992133	15992147	+	TACGTGTATTCGAAG	0.0	0.0	0	0	157.51412809464307	243.09556130176534
chr3	16569114	16569128	+	AACTTGAAAATGAAG	0.0	0.0	0	0	26.617438861228038	31.861647253710498
chr1	16783473	16783487	-	TGCTTGTAATAAAAG	0.0	0.0	0	0	53.05095627993405	42.768086624221574
chr2	17180574	17180588	+	TGCTTGAATCTTAAG	0.0	0.0	0	0	34.55343010737638	51.110965980123204
chr3	17266428	17266442	+	TGCGTAGAGCACAAG	265.0	192.0	1	1	298.7556947699359	253.67111456635232
chr5	17510343	17510357	-	TACGTGTTGTTGAAG	375.5	274.0	1	1	376.7304252018849	202.92331298003913
chr4	18520754	18520768	+	TGCTTGTTATAGAAG	32.3	30.0	1	1	159.91641218379027	104.42194108737105
chr3	19241831	19241845	-	TACTTGTAAAGCAAG	129.3	0.0	1	0	290.15062872569547	107.96056649372397
chr1	19374358	19374372	+	AGCGTGAGAAGCAAG	0.0	0.0	0	0	86.06919411613512	90.85580547398438
chr1	20589408	20589422	-	TGCTTGTTGTTGAAG	0.0	33.9	0	1	81.41765893090283	145.78937268691615
chr1	21408563	21408577	+	AGCTTGAAAACCAAG	57.6	222.3	1	1	213.41537542838918	269.2598218535996
chr5	21758253	21758267	+	TGCTTGTGAGTCAAG	124.0	81.0	1	1	146.13779591693716	68.96692387528675
chr1	22100066	22100080	-	AACTTGAAAATGAAG	0.0	0.0	0	0	31.601634847564913	68.32531148521434
chr1	22250444	22250458	+	TGCTTGTTGTTGAAG	0.0	0.0	0	0	40.239921614445976	40.643181429438485
chr3	22430654	22430668	-	AGCTTGCAATTGAAG	0.0	0.0	0	0	36.157062765697525	35.20080796530353
chr1	22453184	22453198	+	TACGTATAATGCAAG	34.0	0.0	1	0	22.95165059468499	36.887113952785036
chr5	22776496	22776510	+	TGCTTGAATCTTAAG	0.0	51.9	0	1	86.36283801601634	124.6812453065297
chr1	23484392	23484406	+	AGCTTGAAAACCAAG	0.0	0.0	0	0	22.370301989955003	28.68889528584134
chr1	24634337	24634351	-	TGCGTGTTGTCCAAG	90.9	0.0	1	0	59.35254187116108	34.60394180707681
chr1	30292134	30292148	+	TGCTTGTTGTTGAAG	32.0	113.0	1	1	99.11620086903908	288.86022441472835
chr2	1493393	1493407	-	AGCGTGACGTTCAAG	0.0	0.0	0	0	45.60323246876755	38.039254843685576
chr2	1727925	1727939	-	TACTTGTAACAGAAG	0.0	0.0	0	0	33.897352867424964	39.24289719482218
chr4	2219980	2219994	+	TGCTTGTAAGAGAAG	0.0	0.0	0	0	41.94991343904409	39.95755751669828
chr5	2628901	2628915	-	TACGTGATAAAGAAG	0.0	0.0	0	0	62.052978101688446	72.06563961193349
chr1	2986229	2986243	+	TGCTTGTAGGTGAAG	0.0	0.0	0	0	18.073740631083467	51.12450560421017
chr3	3078831	3078845	+	TGCTTGAAGGAGAAG	0.0	0.0	0	0	67.84591646894127	42.03262016976349
chr2	3243792	3243806	-	TGCTTATGAAACAAG	0.0	0.0	0	0	34.04880507119145	51.27582056901067
chr2	3286888	3286902	+	TGCTTATGAAACAAG	0.0	0.0	0	0	34.04880507119145	51.27582056901067
chr5	3545860	3545874	+	TGCTTGCAAAGCAAG	219.0	105.0	1	1	376.15253352311447	341.1614387141681
chr3	3588262	3588276	+	TACGTGAATACGAAG	53.5	111.0	1	1	195.09780994758754	217.94518106863498
chr3	4024000	4024014	+	TGCTTGAAGGAGAAG	0.0	0.0	0	0	25.795925221387563	31.58619846651919
chr3	5790158	5790172	+	TACTTGAAGCAGAAG	0.0	0.0	0	0	40.698621339195164	37.90836347933638
chr2	6365535	6365549	-	TGCTTGATGATGAAG	0.0	0.0	0	0	25.810286505708827	30.562550242078395
chr5	7856729	7856743	+	AACTTGAATTTGAAG	0.0	42.0	0	1	33.12408410925999	54.935726720121174
chr4	8411196	8411210	+	TGCTTGCAAAGCAAG	0.0	0.0	0	0	21.727215147847755	29.43902242089261
chr4	8518027	8518041	-	TGCTTGTTAATGAAG	150.0	93.0	1	1	129.3640600692684	197.4785844634165
chr1	8564686	8564700	+	TACTTGTAGCTGAAG	0.0	0.0	0	0	19.100898714895727	28.0704488552147
chr5	8791118	8791132	+	AACTTGAATTTGAAG	0.0	0.0	0	0	81.43773546109716	99.01540858464698
chr2	10166342	10166356	+	AACGTGTTATTCAAG	147.1	96.5	1	1	207.67647808048642	178.9806736574246
chr4	10645897	10645911	+	TGCTTGCAAAGCAAG	234.0	190.9	1	1	311.8943263671144	270.58410630244566
chr4	11396705	11396719	+	TACGTGAAGTACACG	329.0	320.0	1	1	326.63823536686795	467.2520048149791
chr5	12232057	12232071	+	AACGTGATATACAAG	0.0	0.0	0	0	142.22879659033256	67.06011199149991
chr5	12236004	12236018	+	AACGTGATATACAAG	43.0	0.0	1	0	299.8772007125531	284.56091632103943
chr5	12604593	12604607	+	TGCTTGCGGAACAAG	248.3	204.6	1	1	372.9981064630134	351.6673599183563
chr2	13095147	13095161	-	TGCTTGATGATGAAG	0.0	0.0	0	0	28.76060438011464	36.02639844828457
chr1	13323391	13323405	+	TACTTGAATTTTAAG	0.0	41.0	0	1	86.65870953816147	116.71618225203767
chr3	13360477	13360491	-	AACGTGATATACAAG	0.0	0.0	0	0	32.75370257955287	48.46552470919906
chr3	13365910	13365924	+	TACTTGTAACAGAAG	0.0	0.0	0	0	28.795477861058703	31.77143350529883
chr3	13368147	13368161	-	AACGTGATATACAAG	0.0	0.0	0	0	32.75370257955287	56.454189527754
chr1	13600987	13601001	+	TACTTGGAGAACAAG	219.0	81.0	1	1	324.6741983882032	208.7132102614705
chr2	14179811	14179825	-	TGCGTAAATCGCAAG	0.0	0.0	0	0	43.568422513891505	33.008580117213555
chr2	14300328	14300342	+	TGCGTATATATTAAG	0.0	0.0	0	0	35.157549936715704	39.956952110642874
chr5	15124016	15124030	+	TACTTGGAACTCAAG	0.0	0.0	0	0	29.284675713806134	36.17115719065917
chr4	15181472	15181486	-	AGCTTGATGTTCAAG	0.0	0.0	0	0	20.659655608717298	32.614538158805104
chr3	16391550	16391564	-	TACTTGGAACTCAAG	281.1	41.0	1	1	376.00246090506494	192.988924162834
chr5	16407291	16407305	+	TGCTTGGGATTGAAG	0.0	0.0	0	0	18.35494503739286	29.240399757602372
chr4	16468687	16468701	-	TACTTGAAGCAGAAG	0.0	0.0	0	0	24.532613277101316	32.05903931515386
chr3	17230125	17230139	+	AGCGTATAGCACAAG	239.0	229.0	1	1	321.45920993361995	407.7007262622186
chr4	17355790	17355804	-	TGCTTGAAGGAGAAG	0.0	0.0	0	0	15.545188346940755	29.455853855694944
chr5	18030043	18030057	-	TACGTGTTAATGAAG	277.1	308.3	1	1	311.98390351403674	540.3846474939378
chr5	19490456	19490470	-	AGCTTGTTATTCAAG	0.0	0.0	0	0	27.765869372041724	28.098681537385136
chr5	19520236	19520250	+	TACTTGGAGAACAAG	0.0	0.0	0	0	145.3621340884116	35.2247186556536
chr1	20935570	20935584	+	TGCGTATACCACAAG	31.0	0.0	1	0	31.163363706286386	153.0923595186966
chr5	21760589	21760603	+	TGCTTGATAAAGAAG	0.0	0.0	0	0	31.260429068868703	30.023901431310247
chr3	21768848	21768862	+	AACGTGTTATTCAAG	111.0	109.0	1	1	218.1337841237677	180.85327998473048
chr5	21879609	21879623	+	AACGTGAATTCCAAG	0.0	0.0	0	0	26.51355087325436	31.49646212543662
chr1	22734218	22734232	-	TACGTGAAGTACACG	247.0	244.0	1	1	326.63823536686795	483.0570802963857
chr1	22834475	22834489	-	TGCGTATACCACAAG	210.0	196.0	1	1	290.370156573729	452.1782593966299
chr1	22972542	22972556	+	TGCGTGGGCATCAAG	117.0	0.0	1	0	262.35160978976387	196.52555995013685
chr1	22974773	22974787	+	TGCGTGGGCATCAAG	0.0	0.0	0	0	262.35160978976387	193.13136908017944
chr1	23786685	23786699	+	TGCTTGTAAGAGAAG	0.0	0.0	0	0	33.49016360637158	28.366468811375
chr5	24996253	24996267	-	AGCGTGAACTGCAAG	204.0	189.0	1	1	353.56439734652054	343.3704306988859
chr1	28835941	28835955	-	TGCTTGATGATGAAG	0.0	0.0	0	0	24.492717578899722	41.4384887145557
chr1	28949749	28949763	-	TACTTGAAGCAGAAG	0.0	0.0	0	0	31.69450946881319	51.37145340921524
chr1	30080395	30080409	+	TGCTTGAAGGAGAAG	0.0	0.0	0	0	18.470747561170647	29.772338595657732
chr4	94967	94981	-	TGCTTAGAGATCAAG	0.0	180.0	0	1	91.78241076278618	345.86566571059956
chr5	213012	213026	+	TGCTTGAGCTTGAAG	40.9	133.0	1	1	103.25715585573138	135.45600133970515
chr1	254461	254475	+	TGCTTGAGCTTGAAG	0.0	30.0	0	1	116.83571216121464	96.56443936615356
chr2	738189	738203	-	AGCTTGAGGTTGAAG	0.0	0.0	0	0	119.24456804579796	102.11790501672873
chr2	845539	845553	+	AGCTTGAGGTTGAAG	0.0	0.0	0	0	144.92789530080603	123.98922034883401
chr4	927471	927485	+	AGCGTGTGCATCAAG	172.0	0.0	1	0	368.06389651398007	263.51346555190844
chr3	2011517	2011531	-	AGCGTGCTATTCAAG	0.0	0.0	0	0	23.26622136524164	39.51849312702376
chr2	2098944	2098958	-	TGCTTGATTTAGAAG	0.0	0.0	0	0	19.529925486387654	29.47255823290558
chr2	2108494	2108508	-	TACTTAAGATTCAAG	0.0	0.0	0	0	40.90874802126274	70.68285968216837
chr2	2956368	2956382	+	TGCGTGTCTTTGAAG	0.0	0.0	0	0	34.21048056136074	96.15604999893027
chr3	3396444	3396458	+	TGCGTAGATCACAAG	0.0	0.0	0	0	26.70609763376885	44.387203313602534
chr4	3518161	3518175	+	TGCTTGTGATTTAAG	0.0	36.0	0	1	115.24722085077852	182.2978559286277
chr5	4006232	4006246	+	TGCGTAAAATACACG	0.0	0.0	0	0	36.67890516418453	48.05368441814973
chr1	4163557	4163571	+	TGCTTGCATTGCAAG	264.6	261.2	1	1	371.13783940820684	430.2406705608233
chr5	4194326	4194340	+	GACGTGTAGTACAAG	0.0	0.0	0	0	20.698754255272632	38.4466379155338
chr4	4236823	4236837	-	AGCTTGAGGTTGAAG	0.0	112.0	0	1	201.41012579094937	206.1662942157368
chr1	4456168	4456182	-	TGCGTACGAAACAAG	232.0	288.0	1	1	284.0145751777523	528.5543682438916
chr3	5035978	5035992	+	TACTTGTACAACAAG	257.3	0.0	1	0	309.60608708202193	91.76642503567386
chr1	5713570	5713584	+	TGCTTATGTTACAAG	86.0	134.0	1	1	250.81148353979043	304.53339358407044
chr3	5800181	5800195	+	TGCGTGTCTTTGAAG	72.0	240.0	1	1	192.18969685947937	342.2965772387843
chr5	5985320	5985334	+	TGCGTGTCTTTGAAG	110.0	208.0	1	1	193.72356074068844	321.4319678928729
chr3	6045794	6045808	-	TACTTGAGTCTCAAG	298.0	53.5	1	1	364.2622877455215	161.1674516152798
chr4	6200655	6200669	+	TGCGTGTCTTTGAAG	0.0	0.0	0	0	26.173647860114286	31.495692562892938
chr3	6291643	6291657	-	TGCGTGTCTTTGAAG	0.0	0.0	0	0	27.63784411787942	33.88835389242402
chr4	6718239	6718253	-	AACGTGTGATTGAAG	0.0	181.0	0	1	54.01727795112152	139.28269966141477
chr3	6730176	6730190	+	TGCGTGTCTTTGAAG	0.0	238.0	0	1	43.159148276064144	152.98732630671734
chr3	7602931	7602945	+	AGCTTGTGATTGAAG	0.0	0.0	0	0	26.068386674232062	35.69619467017333
chr1	7774029	7774043	-	TACTTGAACCTCAAG	0.0	0.0	0	0	26.415885566332793	27.706965332720824
chr1	8239995	8240009	-	TACGTGTGATTTAAG	0.0	29.0	0	1	101.45282030886764	159.05557351488437
chr2	8446616	8446630	+	TACGTGTGGTGCAAG	96.0	0.0	1	0	138.35679581507057	36.801626776402706
chr2	9203914	9203928	+	AGCGTGTATTGGAAG	0.0	107.0	0	1	36.23157107665629	87.30764072458017
chr3	9709212	9709226	+	TACTTGTAGTCCAAG	462.9	168.4	1	1	345.506563861718	125.48722026238296
chr2	10971224	10971238	+	AGCTTATAGTACAAG	0.0	0.0	0	0	20.50288407215197	38.35377174765026
chr2	12504035	12504049	-	TGCTTGTGGTGCAAG	140.1	99.2	1	1	180.07466323991997	144.40620478542866
chr2	12509900	12509914	-	TGCTTGTGGTGCAAG	158.1	71.6	1	1	181.98432389067642	67.54614132035637
chr2	12514596	12514610	-	TGCTTGTGGTGCAAG	120.0	82.0	1	1	177.58937089216403	70.3907335346052
chr4	12545628	12545642	+	AACTTGAAGCTCAAG	0.0	0.0	0	0	30.663511837502625	34.0691580625122
chr3	12561338	12561352	-	TACTTAAGATTCAAG	0.0	0.0	0	0	40.90874802126274	70.68285968216837
chr4	12575262	12575276	+	TACTTGTGTAACAAG	0.0	0.0	0	0	96.77390891370474	34.26296001956665
chr4	13482376	13482390	-	TACTTGTGTAACAAG	302.0	154.0	1	1	313.70660586138285	192.61324130392663
chr2	14037989	14038003	-	TGCTTATGTTACAAG	0.0	101.8	0	1	69.35629046803415	130.481360658849
chr5	14184521	14184535	-	TGCTTGTTTTTGAAG	0.0	58.9	0	1	84.31303775777319	115.05013739621461
chr4	14320927	14320941	-	TGCTTGCATTGCAAG	0.0	0.0	0	0	20.63131899896572	30.14826401157229
chr4	14518113	14518127	+	TGCGTATAACCCAAG	88.0	116.0	1	1	140.29002633407737	297.75692398889896
chr2	14599601	14599615	+	TGCTTGTGATTTAAG	0.0	0.0	0	0	117.65910801096629	105.63592260888095
chr2	14945247	14945261	-	TGCTTGTATTTAAAG	0.0	0.0	0	0	28.84292655035393	33.80332519235756
chr4	15276510	15276524	-	TGCTTGCATTGCAAG	379.0	164.0	1	1	372.74743635693295	192.72852225121483
chr5	15371761	15371775	-	AGCTTGAGGTTGAAG	30.0	0.0	1	0	144.62549843095582	120.74083656732932
chr5	15507566	15507580	+	TGCTTGAGCTTGAAG	0.0	0.0	0	0	29.115030478118122	80.45429637777681
chr2	15668126	15668140	-	TGCTTGCATTGCAAG	163.0	64.9	1	1	187.34838814802075	55.45510751932124
chr1	15727860	15727874	-	TGCTTGTATTTAAAG	0.0	0.0	0	0	53.13975450875356	36.78337030338811
chr4	16135065	16135079	-	TGCTTATACTACAAG	0.0	0.0	0	0	26.936575488080805	49.82686185688283
chr3	16305105	16305119	+	TGCTTATAACTGAAG	0.0	0.0	0	0	34.2505801260519	35.92115002369233
chr5	16349076	16349090	+	TGCTTGTTTTTGAAG	0.0	0.0	0	0	30.684318691982583	33.585631766416576
chr2	16632241	16632255	-	TACTTGCGATTCAAG	239.0	273.0	1	1	373.3486000419248	480.35169881368245
chr4	16745465	16745479	-	TGCTTATGTTACAAG	162.0	239.0	1	1	315.2402269203832	416.0711237750314
chr2	17427865	17427879	+	TGCTTGAGGTTTAAG	43.0	140.0	1	1	206.19642071681096	220.3817389392441
chr3	18650760	18650774	+	TGCTTGATTTAGAAG	0.0	0.0	0	0	25.955264743334332	41.94841035750686
chr5	18719073	18719087	-	TGCTTGAGCTTGAAG	0.0	0.0	0	0	48.414944251377456	38.51574364136193
chr2	18884883	18884897	-	TGCTTGTAAATCACG	227.0	192.0	1	1	295.06379483320046	343.85929927382546
chr5	18924314	18924328	-	TACGTGAGGTTTAAG	0.0	155.9	0	1	95.37085319720502	276.11503201172985
chr1	20530203	20530217	-	AACTTGTAGAACAAG	261.0	146.0	1	1	370.84923073845033	228.56219346363585
chr3	20995670	20995684	-	TGCTTAGAAAACAAG	0.0	0.0	0	0	25.744845758411262	30.762374294377462
chr5	21251268	21251282	-	AGCTTGAAAGACAAG	248.0	223.0	1	1	315.07836438387886	367.12904524143585
chr1	23216717	23216731	+	TGCTTGCATTGCAAG	299.3	260.3	1	1	371.13783940820684	443.124138919674
chr3	23336643	23336657	+	TGCTTGAGGTTTAAG	0.0	0.0	0	0	49.93565034219489	33.30456790703361
chr1	23873768	23873782	+	AGCTTGAAGGTCAAG	67.0	0.0	1	0	275.74499486738205	145.59810216227118
chr1	25184649	25184663	-	AGCTTGATAATCAAG	145.3	113.1	1	1	350.70313257925	237.16170026422046
chr5	25890849	25890863	-	AGCTTGAAGGTCAAG	0.0	0.0	0	0	29.60030126342603	44.17504430535783
chr1	28328704	28328718	+	TGCTTGAGCTTGAAG	76.1	128.0	1	1	206.29553326291676	340.1332176588444
chr1	541307	541321	-	TGCTTGAATGAGAAG	118.0	112.0	1	1	241.7960497829846	208.71807164702972
chr4	625485	625499	-	TGCTTGTTGCTCAAG	231.1	119.5	1	1	359.994013289916	328.8584864470809
chr3	940783	940797	-	AGCTTGATTTTCAAG	0.0	0.0	0	0	30.582136232454605	33.33074807945766
chr1	2256248	2256262	+	TACTTGGATAACAAG	177.0	70.0	1	1	369.9295847874234	217.36325935772294
chr5	2272137	2272151	-	TGCTTGAATGAGAAG	0.0	0.0	0	0	58.58428494831322	46.17842595855066
chr1	2830258	2830272	-	TGCGTGCTTTTGAAG	0.0	0.0	0	0	57.769475134968005	52.35631709542423
chr1	2858890	2858904	+	TGCTTGATTATGAAG	0.0	0.0	0	0	27.868053323076435	71.84982817881468
chr5	3168421	3168435	-	TACGTATGTATCAAG	0.0	0.0	0	0	24.573010105851296	33.643612420439815
chr3	4798930	4798944	+	TGCTTGCGTAACAAG	223.0	208.0	1	1	373.32812836453127	429.2834025136801
chr5	4824328	4824342	+	TGCTTGATTATGAAG	0.0	0.0	0	0	93.05839017799761	120.29036003472278
chr3	6094216	6094230	-	GACGTGAAACTCAAG	34.0	0.0	1	0	145.81641380565335	72.25221126414156
chr3	6582292	6582306	-	TACGTGATGCACAAG	232.0	0.0	1	0	324.40450647505367	139.81854050523003
chr4	6587539	6587553	+	TGCTTGGAGTGCAAG	0.0	0.0	0	0	114.28193020829296	54.711676357557
chr3	7681270	7681284	+	GACGTGTAAAACAAG	234.0	186.0	1	1	354.3530056058589	364.5549143510671
chr4	7766753	7766767	-	TACGTGGAGTGCAAG	237.0	75.8	1	1	220.57788846240382	104.5213585119747
chr4	8822135	8822149	+	TGCTTGAGGAGCAAG	200.0	110.0	1	1	376.4864938899939	314.07355262740987
chr2	8824990	8825004	-	AGCTTGATTTTCAAG	0.0	45.7	0	1	243.93098217676706	191.68368933355785
chr1	10556618	10556632	-	TGCGTGAGTCTTAAG	0.0	118.0	0	1	157.94873164374752	215.91771449761083
chr1	10737762	10737776	-	TACGTGTATCCCAAG	313.0	285.4	1	1	373.8635560925945	433.4290936503979
chr5	10971493	10971507	-	TGCGTGTACCGCAAG	0.0	0.0	0	0	21.191760838918533	36.03452869725017
chr2	11311617	11311631	-	AGCTTAAAGAACAAG	0.0	0.0	0	0	28.663379784309978	32.51163006473166
chr2	11574057	11574071	-	TGCTTAAGTAACAAG	0.0	0.0	0	0	42.82082448099167	112.76897848364848
chr4	11691791	11691805	+	TGCTTGAGGAGCAAG	71.0	0.0	1	0	192.7361543669385	105.342483027255
chr4	11866611	11866625	+	AGCTTGATTTTCAAG	0.0	0.0	0	0	79.93919716480605	37.95867146303384
chr5	12707696	12707710	-	TGCGTACACTACAAG	0.0	0.0	0	0	47.7985742270644	46.89447685332054
chr4	13482374	13482388	+	TGCTTGTTACACAAG	302.0	154.0	1	1	315.06526081672047	262.64334284988297
chr5	15009589	15009603	+	TACTTGTAAACCAAG	0.0	0.0	0	0	119.29942129825523	47.433399804226326
chr4	15759469	15759483	+	TACTTATAATTGAAG	0.0	0.0	0	0	26.55820480435583	28.364504481708998
chr2	16247711	16247725	-	AACGTGCAGAACAAG	0.0	0.0	0	0	169.76897000927974	171.92701823708927
chr3	16333736	16333750	-	GACGTGTAGATCAAG	223.0	182.0	1	1	360.1274255417553	329.68053455847183
chr1	16437717	16437731	-	TACTTAAAATAGAAG	0.0	0.0	0	0	124.13370610016916	132.0718610349164
chr4	16740810	16740824	+	AGCTTAAAACTCAAG	0.0	0.0	0	0	76.97958413905879	142.5341825454862
chr3	17866084	17866098	+	AGCTTAAAGAACAAG	0.0	0.0	0	0	111.32588826052547	105.93639429879916
chr5	18116440	18116454	-	TGCTTGTGAAGCAAG	58.0	0.0	1	0	38.22791809617627	34.232683039933974
chr2	19011168	19011182	+	TACTTGTAAACCAAG	132.8	77.0	1	1	307.71950885818603	184.01215591637703
chr1	19205171	19205185	-	AGCTTGCAACTCAAG	273.0	107.0	1	1	373.2210442661337	208.88972991498966
chr3	19441003	19441017	+	AGCGTGAAGCTTAAG	0.0	231.0	0	1	265.85570711620363	409.4913647637944
chr1	20517780	20517794	-	TACGTGAGAATTAAG	0.0	0.0	0	0	23.90669871327462	45.13848514928391
chr5	22326649	22326663	-	TACTTAAAATAGAAG	0.0	0.0	0	0	61.562655720639356	76.1574058992378
chr1	22363368	22363382	-	TGCTTGTGAAGCAAG	171.0	111.0	1	1	219.7308785105841	228.47328950626354
chr5	24289303	24289317	-	AGCTTATAGATCAAG	0.0	0.0	0	0	79.49605485240889	119.49780400602147
chr5	26058203	26058217	+	TGCTTGGAATTTAAG	0.0	0.0	0	0	63.30513524150483	42.838567413874216
chr5	26269016	26269030	-	TACTTATAATTGAAG	0.0	0.0	0	0	31.477828966124363	39.890613419963294
chr1	27501859	27501873	+	TACTTGAATCAGAAG	0.0	28.0	0	1	92.51131181300921	87.33907572447967
chr1	27503839	27503853	-	TGCTTGTATGTGAAG	0.0	0.0	0	0	72.54178681033123	54.24855558838105
chr1	28347332	28347346	-	TGCGTGTACAATAAG	0.0	0.0	0	0	22.584340227521412	35.6762817317804
chr3	364729	364743	-	AGCTTGAATGTCAAG	0.0	0.0	0	0	98.59964204643073	31.487377166376785
chr1	525283	525297	+	GGCGTATAAATCAAG	0.0	0.0	0	0	22.60009535594293	44.52895843273824
chr5	681129	681143	+	AGCTTGAGTTTGAAG	0.0	28.0	0	1	31.52669643179714	90.84358694049392
chr5	683168	683182	+	AGCTTGAGTTTGAAG	0.0	35.0	0	1	32.40776333135998	93.25092032982714
chr2	1841814	1841828	-	TACGTAAAAACCAAG	0.0	0.0	0	0	61.0581936432931	114.70998574608919
chr3	3542113	3542127	+	TACTTGTTGTTCAAG	188.0	146.0	1	1	373.07945477175855	262.60295708842415
chr5	3969004	3969018	+	AGCTTGAACTTGAAG	0.0	0.0	0	0	28.838498405891936	35.47577131061637
chr1	4046936	4046950	+	AGCTTGAGTTTGAAG	0.0	120.8	0	1	123.49830053325287	184.5226993803959
chr4	4079222	4079236	+	AACGTGAGTTTGAAG	0.0	0.0	0	0	30.513326087750688	42.69220783129698
chr1	4870432	4870446	-	AGCTTGAACTTGAAG	0.0	0.0	0	0	28.272648314236083	28.079367902609967
chr1	5239122	5239136	-	AACGTATATTACAAG	0.0	0.0	0	0	25.91642752837214	35.06917030604264
chr3	5400352	5400366	-	AACGTGAGTTTGAAG	0.0	0.0	0	0	22.024831619234526	68.87222736723828
chr1	6015947	6015961	-	AACTTGTATAACAAG	58.0	0.0	1	0	277.83757321902067	82.58827705816226
chr3	6461861	6461875	+	AGCTTGAACTTGAAG	0.0	0.0	0	0	20.135463015826826	32.77470447167082
chr3	6738599	6738613	+	AGCTTGTAATTTAAG	0.0	0.0	0	0	24.19612350044452	34.534992116693644
chr2	8345959	8345973	-	TACGTGGGGAACAAG	135.0	0.0	1	0	194.7887547535808	173.47727737603225
chr2	8791637	8791651	+	AGCTTGAACTTGAAG	0.0	0.0	0	0	27.90765717578853	62.239649117818225
chr2	9136875	9136889	+	TGCGTAAGAAGCAAG	0.0	64.0	0	1	58.54150695280101	50.985142023192424
chr4	10439866	10439880	+	TGCGTAAATTTCACG	0.0	0.0	0	0	23.840566591673323	42.8797353742334
chr5	10898209	10898223	-	TACTTGTTGTTCAAG	162.0	0.0	1	0	102.62248706763631	53.65767723026524
chr2	11639560	11639574	+	AACTTGCAATTCAAG	89.0	0.0	1	0	242.05815623926324	96.14111090403419
chr4	11928856	11928870	+	AGCTTGTAATTTAAG	0.0	0.0	0	0	34.57330007413397	42.1041463363447
chr5	12656566	12656580	+	AACTTGAATCTCAAG	0.0	0.0	0	0	84.9595516948397	55.8806856666071
chr3	13052821	13052835	-	TACGTAGATATCAAG	0.0	0.0	0	0	32.00407151789865	32.11421348996132
chr1	13323393	13323407	-	AACTTAAAATTCAAG	0.0	41.0	0	1	41.43423726524477	75.79670405216585
chr5	13719123	13719137	-	AGCTTGAACTTGAAG	0.0	0.0	0	0	28.353478003801815	28.364303116164326
chr3	14747706	14747720	+	AACTTGTATAACAAG	0.0	0.0	0	0	148.7739826822542	83.46092972506152
chr5	14888909	14888923	+	TGCTTGTGTTGCAAG	109.6	76.9	1	1	163.12113334540877	97.19803368944103
chr4	15391622	15391636	-	AACGTGAGTTTGAAG	0.0	0.0	0	0	27.989277785491176	45.28000532020226
chr2	16305471	16305485	+	TACTTGTATTCCAAG	273.0	73.0	1	1	328.248772264367	118.40270718385634
chr3	16393302	16393316	-	TGCTTGTACTGCAAG	279.1	253.8	1	1	369.0805755338532	421.37537783783665
chr4	16777035	16777049	+	TGCTTAAAAACCAAG	0.0	0.0	0	0	22.52066744540673	29.21809731855717
chr2	17294907	17294921	+	AACTTGTATAACAAG	152.6	0.0	1	0	367.1470646651555	172.62577507944917
chr4	17839814	17839828	-	AGCTTGAAATATAAG	0.0	0.0	0	0	124.01408046483532	124.69852587736483
chr2	17855351	17855365	+	TGCGTGTGGTTCACG	0.0	0.0	0	0	146.1772832861956	171.66774625969472
chr5	18094682	18094696	+	AACTTAAAATTCAAG	0.0	0.0	0	0	35.78742376102617	49.72929150307643
chr3	18636367	18636381	-	AACTTGTATAACAAG	206.9	194.0	1	1	376.85646812332436	396.71852461369434
chr3	19136484	19136498	-	TGCGTGGGAGTCAAG	87.8	0.0	1	0	51.378909178534684	48.51033541160248
chr1	19522132	19522146	+	AACGTGAGTTTGAAG	0.0	0.0	0	0	37.55225349045987	58.62991701106645
chr5	19760881	19760895	-	AGCGTACAGATCAAG	0.0	0.0	0	0	26.263997808934498	30.859803420377155
chr5	20132341	20132355	-	TGCTTGTGGCTGAAG	261.0	126.0	1	1	172.99646530420054	159.55550103620465
chr3	20578288	20578302	-	TACTTGTATTCCAAG	159.0	0.0	1	0	229.63311560809618	99.18628441560858
chr3	20812677	20812691	-	AACGTGAGTTTGAAG	0.0	0.0	0	0	37.403024431511916	44.68490254172795
chr1	22408821	22408835	+	TACTTGTTGTTCAAG	0.0	0.0	0	0	19.152433278640615	34.961776450356616
chr1	22576827	22576841	+	AACTTGTATAACAAG	100.0	0.0	1	0	287.1353449808867	116.5650046582056
chr1	24305191	24305205	+	TACTTGCAAATGAAG	0.0	0.0	0	0	39.86077544417045	47.230666798117305
chr5	25052385	25052399	-	TGCTTGAAACGGAAG	0.0	0.0	0	0	21.059991485466227	34.09258013864241
chr1	25827221	25827235	+	TGCTTGTACTGCAAG	136.8	0.0	1	0	228.55871256136263	88.07083636736273
chr5	26724208	26724222	-	AACGTGAATGTCAAG	0.0	0.0	0	0	19.403379110832645	36.29826226087936
chr1	127048	127062	+	TACTTGCATTTGAAG	36.0	0.0	1	0	29.4743349135238	29.20579263663866
chr3	296926	296940	-	TGCTTGGATTGCAAG	96.5	54.0	1	1	155.2330820514056	88.45296975868881
chr5	722764	722778	+	TACTTGTAGGTCAAG	0.0	0.0	0	0	57.72777414750816	40.73934941698387
chr3	1029090	1029104	-	AGCTTATATATCAAG	0.0	0.0	0	0	22.22049071309091	30.655379719537507
chr5	1593923	1593937	+	AGCTTGAGACACAAG	89.0	0.0	1	0	31.597994036616925	35.542906156742916
chr1	1932475	1932489	-	AGCTTGAAGAGCAAG	0.0	0.0	0	0	266.6739570859026	122.19994444753873
chr2	2013306	2013320	-	AGCTTGTGGAACAAG	77.0	0.0	1	0	265.12569595120505	102.76669059696009
chr4	2041980	2041994	+	TGCTTGCATTCCAAG	0.0	0.0	0	0	152.8382770842518	75.94131245566807
chr5	2370620	2370634	+	TACTTGTGATAGAAG	0.0	0.0	0	0	110.65408587113522	34.172286935849904
chr5	2770688	2770702	-	TACTTAAATTTGAAG	0.0	0.0	0	0	27.53399483505659	34.85178256646741
chr5	3004573	3004587	-	AGCTTGTGACTCAAG	0.0	0.0	0	0	24.903419195765817	29.071269655360293
chr5	3056016	3056030	-	TGCTTGTTTCTCAAG	80.0	0.0	1	0	360.1882429898084	278.5278524166624
chr5	5376790	5376804	+	TGCGTGATTGACAAG	0.0	0.0	0	0	53.8683426808717	44.06122349867246
chr2	5627252	5627266	+	TACGTGATTCACAAG	0.0	0.0	0	0	80.74791165399107	41.07794129914116
chr1	6499778	6499792	-	TGCGTGTTCTTGAAG	0.0	142.5	0	1	42.85859530469261	68.12260004723184
chr2	6943859	6943873	+	TGCGTAGGGATCAAG	0.0	0.0	0	0	25.258438730260355	34.803330474992784
chr3	7667774	7667788	-	AGCTTGAGGCTCAAG	0.0	0.0	0	0	81.66982839775443	29.79717126424396
chr2	7782126	7782140	+	TACGTGATTCACAAG	62.0	0.0	1	0	111.15735696266749	41.8800652413963
chr2	8268029	8268043	+	TGCTTAATATACAAG	0.0	98.0	0	1	78.64558871486133	214.57783080343793
chr4	8275088	8275102	+	TGCTTGTTTCTCAAG	155.9	80.0	1	1	367.65674111235404	239.68402198942474
chr3	8387199	8387213	+	TGCTTGACAAACAAG	76.0	0.0	1	0	175.64200378120125	159.34879897393338
chr5	8751457	8751471	+	TACTTGTGGTTGAAG	108.5	123.0	1	1	240.71450935954468	202.39857945292312
chr5	9101525	9101539	+	AACGTGAAGAGCAAG	103.7	43.0	1	1	284.0296141568267	200.3176680073623
chr5	9244122	9244136	+	AACGTGAAGAGCAAG	96.0	0.0	1	0	120.0247851200065	47.6516798712053
chr5	9330090	9330104	+	TACTTGATGATCAAG	59.7	0.0	1	0	276.8867053141745	189.9743637657185
chr1	9373833	9373847	+	TACGTAATGTTCAAG	92.3	66.2	1	1	105.49687377281687	218.13709972875307
chr2	9452686	9452700	+	TACTTGATAAACAAG	225.0	87.6	1	1	297.1410238191517	164.9061027552304
chr4	10034229	10034243	-	TGCTTGGAGCTGAAG	0.0	0.0	0	0	26.233831878496552	32.373647508235884
chr1	10075910	10075924	-	TACGTGAACAGCAAG	239.0	92.9	1	1	313.67218762648616	316.5049936406357
chr4	10657553	10657567	-	TGCGTGGAGTTCACG	0.0	0.0	0	0	28.486421037453393	40.84356669506844
chr2	10869712	10869726	-	TACTTGAAGGACAAG	0.0	0.0	0	0	102.32950210793013	47.41427815117522
chr2	11347263	11347277	+	TGCTTAATATACAAG	124.2	221.5	1	1	311.7915437442514	380.8847196115108
chr1	11728857	11728871	-	TGCTTGGAACAGAAG	0.0	0.0	0	0	24.977296245486844	32.52072910844772
chr2	12955181	12955195	+	TGCGTGGAGTTCACG	226.0	216.5	1	1	269.5366082278538	285.58003353559343
chr2	13062282	13062296	+	TACTTGATGATCAAG	0.0	0.0	0	0	262.1641368056177	95.65275555139176
chr3	14009261	14009275	-	TGCTTGCATTCCAAG	0.0	0.0	0	0	206.74611705895845	310.7938114286905
chr4	14295166	14295180	+	TGCTTGGATTGCAAG	0.0	0.0	0	0	32.27394033547603	38.66775278577829
chr4	14684163	14684177	-	TACTTGAATACCAAG	40.0	0.0	1	0	80.11444243874388	53.585334847204315
chr2	14790099	14790113	+	TGCTTGCTATACAAG	208.8	83.0	1	1	377.2364637774908	342.02819581212015
chr5	15561241	15561255	-	AGCTTGAGACACAAG	139.0	0.0	1	0	251.1127532482943	103.9990759250957
chr4	15643595	15643609	-	TACTTGAAGGACAAG	0.0	0.0	0	0	102.32950210793013	45.28689896605238
chr1	15726243	15726257	+	TGCGTAGGGATCAAG	0.0	0.0	0	0	25.258438730260355	34.803330474992784
chr5	16020472	16020486	-	TACTTGAGGTAGAAG	194.4	114.4	1	1	283.1166666571237	222.60288991870067
chr3	16304494	16304508	+	TGCTTGGAGCTGAAG	143.0	161.0	1	1	146.30814869830118	306.23576062780586
chr4	16712827	16712841	-	AGCTTGAGGCTCAAG	0.0	0.0	0	0	141.0162393746729	38.832533126363856
chr4	17009156	17009170	-	TGCTTGCTGTTCAAG	0.0	0.0	0	0	31.147202328013833	37.30805148125371
chr4	17831246	17831260	-	AACGTGAAGAGCAAG	0.0	0.0	0	0	22.614358032037003	35.38300205158633
chr3	18079145	18079159	+	TACTTGTGATAGAAG	0.0	0.0	0	0	37.92425315007928	35.06880118150566
[truncated: 51,042 more rows]

## Sheet: Supplement_Fig_1
motif_occurrences	verified_binding_sites
[truncated: 216 more rows]

## Sheet: Supplement_Fig_8
TFs	ChIP_AUPRC	DAP_AUPRC
[truncated: 5 more rows]

[truncated: 10 more sheets: Supplement_Fig_13, Supplement_Fig_14, Supplement_Fig_15, Supplement_Fig_3, Supplement_Fig_4, Supplement_Fig_10, Supplement_Fig_2, Supplement_Fig_7, Supplement_16_17_19, Sequences]
